# Supplementary material for: Diet-induced changes in bacterial communities in the jejunum and their associations with bile acids in Angus beef cattle
Source: Anim Microbiome. 2020 Sep 16;2:33. doi: 10.1186/s42523-020-00051-7 (PMC7807434; doi:10.1186/s42523-020-00051-7)
Supplement: Supplementary file 2 — Additional file 2:. OTU table and the family level abundance table for fecal bacterial communities. [file 42523_2020_51_MOESM2_ESM.xlsx]

## Sheet: Fecal OTU table
# Constructed from biom file
#OTU ID	Grass_1027	Grain_1050	Grass_1041	Grain_1127	Grain_1106	Grain_1010	Grass_989	Grass_1122	Grass_1103	Grass_1059	Grass_1117	Grass_1055	Grass_1022	Grass_1031	Grass_1078	Grain_997	Grain_1067	Grain_1128	Grain_1121	Grain_1023	Grain_0985	Grass_1056	taxonomy
4333897	1	1	1	1	0	0	0	0	0	0	0	0	0	0	0	0	0	0	0	0	0	0	k__Bacteria; p__Proteobacteria; c__Gammaproteobacteria; o__Enterobacteriales; f__Enterobacteriaceae; g__; s__
22466	0	1	2	0	3	1	1	1	0	0	0	0	0	0	0	0	0	0	0	0	0	0	k__Bacteria; p__Bacteroidetes; c__Bacteroidia; o__Bacteroidales; f__Prevotellaceae; g__Prevotella; s__
358030	116	0	41	0	0	0	19	56	365	99	50	364	42	123	0	0	0	0	0	0	0	0	k__Bacteria; p__Firmicutes; c__Clostridia; o__Clostridiales; f__Ruminococcaceae; g__; s__
304304	0	1	2	0	0	0	0	0	0	0	0	1	0	0	1	0	0	0	0	0	0	0	k__Bacteria; p__Tenericutes; c__Mollicutes; o__RF39; f__; g__; s__
1113282	0	0	0	0	0	0	0	0	0	0	0	0	0	0	0	1	0	0	0	0	0	0	k__Bacteria; p__Tenericutes; c__Mollicutes; o__RF39; f__; g__; s__
431235	0	0	0	0	0	0	1	0	0	0	0	0	0	0	0	0	0	0	0	0	0	0	k__Bacteria; p__Firmicutes; c__Clostridia; o__Clostridiales; f__Ruminococcaceae; g__; s__
337732	1	0	0	0	0	0	0	0	0	0	0	0	0	0	0	0	0	0	0	0	0	0	k__Bacteria; p__Firmicutes; c__Clostridia; o__Clostridiales; f__; g__; s__
3262505	58	323	94	195	359	634	41	25	59	75	71	110	23	74	38	211	242	35	102	383	1	10	k__Bacteria; p__Firmicutes; c__Clostridia; o__Clostridiales; f__Ruminococcaceae; g__; s__
533624	0	110	0	5	2	26	0	0	0	0	1	0	0	1	0	128	46	10	47	9	52	0	k__Bacteria; p__Firmicutes; c__Erysipelotrichi; o__Erysipelotrichales; f__Erysipelotrichaceae; g__Sharpea; s__azabuensis
84913	0	1	0	0	0	0	0	0	0	0	0	0	0	0	0	0	0	0	0	1	0	0	k__Bacteria; p__Bacteroidetes; c__Bacteroidia; o__Bacteroidales; f__Prevotellaceae; g__Prevotella; s__
651004	0	0	0	0	0	0	0	0	0	0	1	0	0	0	0	0	0	0	0	0	0	0	k__Bacteria; p__Actinobacteria; c__Actinobacteria; o__Actinomycetales; f__Nocardioidaceae; g__; s__
583838	0	0	0	5	6	16	0	1	2	0	0	0	0	0	0	1	4	51	4	1	1	0	k__Bacteria; p__Firmicutes; c__Clostridia; o__Clostridiales; f__; g__; s__
577110	0	0	0	0	0	0	0	0	0	0	0	0	0	1	0	0	0	0	0	0	0	0	k__Bacteria; p__Firmicutes; c__Clostridia; o__Clostridiales; f__; g__; s__
782984	0	0	1	1	1	0	0	0	2	4	0	1	0	0	0	0	0	0	0	0	1	1	k__Bacteria; p__Firmicutes; c__Clostridia; o__Clostridiales; f__; g__; s__
310380	0	0	0	0	0	0	0	0	1	0	0	0	0	0	0	0	0	3	0	1	0	0	k__Bacteria; p__Firmicutes; c__Clostridia; o__Clostridiales; f__Lachnospiraceae; g__Dorea; s__
511180	47	17	58	23	27	4	21	26	38	29	42	40	32	28	31	16	9	14	17	8	16	36	k__Bacteria; p__Firmicutes; c__Clostridia; o__Clostridiales; f__Ruminococcaceae; g__; s__
553654	0	0	0	0	0	0	0	1	0	1	0	1	0	0	0	0	0	2	0	0	0	0	k__Bacteria; p__Firmicutes; c__Clostridia; o__Clostridiales; f__Lachnospiraceae; g__; s__
177224	0	0	0	0	0	0	0	2	0	0	1	2	0	1	0	0	0	0	0	1	1	0	k__Bacteria; p__Firmicutes; c__Clostridia; o__Clostridiales; f__Lachnospiraceae; g__; s__
4347871	192	163	407	207	229	554	184	56	95	88	212	191	100	184	555	161	40	629	57	27	90	226	k__Bacteria; p__Tenericutes; c__RF3; o__ML615J-28; f__; g__; s__
48899	0	0	0	0	0	0	0	0	0	0	0	0	0	0	0	0	0	0	0	1	0	0	k__Bacteria; p__Firmicutes; c__Clostridia; o__Clostridiales; f__; g__; s__
318732	0	0	0	0	0	0	0	0	0	0	0	0	0	0	0	0	1	0	0	0	0	0	k__Bacteria; p__Firmicutes; c__Clostridia; o__Clostridiales; f__; g__; s__
838200	0	0	1	0	0	0	0	1	6	9	2	4	2	7	1	0	0	0	0	0	0	3	k__Bacteria; p__Firmicutes; c__Clostridia; o__Clostridiales; f__Lachnospiraceae; g__; s__
543509	0	2	0	1	2	1	1	0	0	0	0	0	0	0	0	1	2	0	1	1	1	0	k__Bacteria; p__Firmicutes; c__Clostridia; o__Clostridiales; f__; g__; s__
244802	0	0	0	0	1	0	0	0	0	0	0	0	0	0	0	0	0	0	0	0	0	0	k__Bacteria; p__Bacteroidetes; c__Bacteroidia; o__Bacteroidales; f__; g__; s__
4315784	0	18	1	381	66	0	0	0	0	0	0	0	0	0	0	0	0	43	70	0	0	0	k__Bacteria; p__Firmicutes; c__Clostridia; o__Clostridiales; f__Ruminococcaceae; g__; s__
580224	0	0	0	0	2	0	0	0	0	0	0	0	0	0	0	0	1	0	0	0	0	0	k__Bacteria; p__Firmicutes; c__Clostridia; o__Clostridiales; f__; g__; s__
1928156	1	0	0	1	0	0	0	0	0	0	0	0	0	0	0	0	0	0	0	0	0	0	k__Bacteria; p__Firmicutes; c__Clostridia; o__Clostridiales; f__Lachnospiraceae; g__Roseburia; s__
354275	105	8	142	98	59	230	346	241	443	453	224	187	72	78	250	89	14	22	112	153	15	27	k__Bacteria; p__Firmicutes; c__Clostridia; o__Clostridiales; f__Ruminococcaceae; g__; s__
4424923	0	0	0	0	0	0	0	0	0	0	0	0	1	0	2	0	0	0	0	0	0	0	k__Bacteria; p__Firmicutes; c__Clostridia; o__Clostridiales; f__Lachnospiraceae; g__Butyrivibrio; s__
297418	117	1	306	1	0	27	260	36	111	75	70	78	248	313	88	7	0	23	0	4	0	60	k__Bacteria; p__Firmicutes; c__Clostridia; o__Clostridiales; f__Ruminococcaceae; g__; s__
686748	0	0	0	0	0	0	0	0	12	1	0	4	1	0	0	0	0	0	0	0	0	0	k__Bacteria; p__Firmicutes; c__Clostridia; o__Clostridiales; f__Ruminococcaceae; g__; s__
4424924	1	0	0	0	0	0	0	0	0	0	0	0	0	0	0	0	0	0	0	0	0	0	k__Bacteria; p__Firmicutes; c__Clostridia; o__Clostridiales; f__Lachnospiraceae; g__Shuttleworthia; s__
254376	0	0	0	0	0	0	0	0	0	0	0	0	0	0	0	0	0	0	0	0	1	0	k__Bacteria; p__Firmicutes; c__Clostridia; o__Clostridiales; f__Lachnospiraceae; g__Roseburia; s__
4393499	3	10	5	11	0	11	16	5	13	13	9	2	5	8	7	18	4	25	13	5	0	13	k__Bacteria; p__Firmicutes; c__Clostridia; o__Clostridiales; f__Ruminococcaceae; g__; s__
303919	0	0	0	0	0	2	0	0	0	0	0	0	0	1	0	0	1	3	0	1	1	0	k__Bacteria; p__Firmicutes; c__Clostridia; o__Clostridiales; f__; g__; s__
277916	0	0	1	0	0	0	0	0	0	0	0	0	0	0	0	0	0	0	0	0	0	0	k__Bacteria; p__Firmicutes; c__Erysipelotrichi; o__Erysipelotrichales; f__Erysipelotrichaceae; g__RFN20; s__
520808	5	0	33	0	0	0	6	74	53	9	0	6	2	7	4	0	0	47	3	0	0	0	k__Bacteria; p__Firmicutes; c__Clostridia; o__Clostridiales; f__Ruminococcaceae; g__; s__
297140	0	0	0	0	0	1	0	0	0	0	0	0	0	0	0	0	0	0	0	0	0	0	k__Bacteria; p__Spirochaetes; c__Spirochaetes; o__Spirochaetales; f__Spirochaetaceae; g__Treponema; s__
181167	0	0	0	0	0	0	0	0	0	0	0	0	1	0	0	0	0	0	0	0	0	0	k__Bacteria; p__Firmicutes; c__Clostridia; o__Clostridiales; f__Lachnospiraceae; g__Dorea; s__
348804	1	0	1	0	0	0	0	0	0	0	1	0	0	0	2	0	0	0	0	0	0	0	k__Bacteria; p__Firmicutes; c__Clostridia; o__Clostridiales; f__; g__; s__
42458	0	4	0	4	2	3	0	0	0	0	0	0	0	0	0	3	3	7	11	6	0	0	k__Bacteria; p__Firmicutes; c__Clostridia; o__Clostridiales; f__Ruminococcaceae; g__; s__
326486	0	1	0	0	0	0	0	0	0	1	0	0	0	0	1	0	0	0	0	0	0	0	k__Bacteria; p__Firmicutes; c__Clostridia; o__Clostridiales; f__Ruminococcaceae; g__Oscillospira; s__
326482	1	0	0	0	0	0	0	0	0	0	0	0	0	0	0	0	0	0	0	0	0	0	k__Bacteria; p__Bacteroidetes; c__Bacteroidia; o__Bacteroidales; f__Prevotellaceae; g__Prevotella; s__copri
1122110	0	0	0	0	1	0	0	1	1	0	0	0	0	0	0	0	0	1	0	1	0	0	k__Bacteria; p__Actinobacteria; c__Coriobacteriia; o__Coriobacteriales; f__Coriobacteriaceae; g__; s__
303724	0	0	0	0	0	0	2	0	0	0	0	0	0	0	0	0	0	0	0	0	0	0	k__Bacteria; p__Firmicutes; c__Clostridia; o__Clostridiales; f__; g__; s__
262749	0	2	0	0	0	0	1	0	0	0	0	0	0	0	1	0	1	0	1	24	0	1	k__Bacteria; p__Bacteroidetes; c__Bacteroidia; o__Bacteroidales; f__Prevotellaceae; g__Prevotella; s__
336518	0	0	1033	0	0	1	31	673	1	223	0	1	97	0	0	0	0	0	0	405	0	1760	k__Bacteria; p__Bacteroidetes; c__Bacteroidia; o__Bacteroidales; f__[Paraprevotellaceae]; g__[Prevotella]; s__
337819	0	0	0	0	0	0	0	1	0	0	0	0	0	0	0	0	0	0	0	0	0	0	k__Bacteria; p__Firmicutes; c__Clostridia; o__Clostridiales; f__; g__; s__
318045	2	3	2	8	40	12	1	0	0	2	1	4	1	0	2	5	225	31	281	41	0	0	k__Bacteria; p__Firmicutes; c__Clostridia; o__Clostridiales; f__; g__; s__
331881	0	2	7	5	0	1	1	0	3	0	1	0	0	2	5	0	4	3	3	0	1	3	k__Bacteria; p__Firmicutes; c__Clostridia; o__Clostridiales; f__Clostridiaceae; g__; s__
515088	18	83	32	5	10	89	18	11	20	11	16	25	27	12	36	16	128	186	49	3	25	32	k__Bacteria; p__Firmicutes; c__Clostridia; o__Clostridiales; f__Ruminococcaceae; g__; s__
523051	55	58	3	79	2	26	1	1	2	4	7	3	2	38	2	2	1488	745	177	71	0	2	k__Bacteria; p__Bacteroidetes; c__Bacteroidia; o__Bacteroidales; f__Rikenellaceae; g__; s__
300491	0	0	0	0	1	0	0	0	0	0	0	0	0	0	0	0	0	0	0	0	0	0	k__Bacteria; p__Firmicutes; c__Clostridia; o__Clostridiales; f__Ruminococcaceae; g__Oscillospira; s__
348377	0	0	0	0	0	0	1	0	0	1	0	0	0	0	0	0	0	0	0	0	0	0	k__Bacteria; p__Firmicutes; c__Clostridia; o__Clostridiales; f__; g__; s__
457614	0	0	0	0	0	0	0	0	0	0	0	0	0	0	1	0	0	0	0	0	0	1	k__Bacteria; p__Firmicutes; c__Clostridia; o__Clostridiales; f__Lachnospiraceae; g__; s__
344111	14	9	27	16	5	2	7	8	12	24	11	20	13	9	11	8	1	5	13	3	4	23	k__Bacteria; p__Firmicutes; c__Clostridia; o__Clostridiales; f__Ruminococcaceae; g__; s__
309873	2	2	0	0	0	0	0	0	0	0	0	0	0	0	0	0	0	0	0	0	0	0	k__Bacteria; p__Firmicutes; c__Clostridia; o__Clostridiales; f__; g__; s__
4430922	4	2	10	7	5	3	13	12	12	3	16	14	4	3	12	7	0	1	2	3	2	0	k__Bacteria; p__Tenericutes; c__Mollicutes; o__RF39; f__; g__; s__
4430921	1	4	169	2	10	6	69	0	35	0	9	8	13	43	67	0	0	2	5	55	1	4	k__Bacteria; p__Bacteroidetes; c__Bacteroidia; o__Bacteroidales; f__S24-7; g__; s__
316734	0	0	0	0	0	0	0	0	0	0	0	0	1	0	0	0	0	0	0	0	0	0	k__Bacteria; p__Firmicutes; c__Clostridia; o__Clostridiales; f__; g__; s__
343482	581	129	1203	770	266	291	743	115	208	433	876	446	996	800	1165	115	115	93	199	297	158	397	k__Bacteria; p__Firmicutes; c__Clostridia; o__Clostridiales; f__Ruminococcaceae; g__; s__
153978	0	0	4	0	0	0	2	4	4	1	1	2	10	2	6	0	0	0	0	0	1	5	k__Bacteria; p__Cyanobacteria; c__Chloroplast; o__Streptophyta; f__; g__; s__
343481	0	0	0	0	0	0	1	0	0	0	0	0	0	0	0	0	0	0	0	0	0	0	k__Bacteria; p__Proteobacteria; c__Alphaproteobacteria; o__; f__; g__; s__
3768995	1	0	0	0	0	0	0	1	2	0	0	0	0	0	4	0	0	0	0	0	0	0	k__Bacteria; p__Proteobacteria; c__Alphaproteobacteria; o__Rhizobiales; f__Rhizobiaceae; g__Agrobacterium; s__
177319	0	0	1	0	0	0	0	0	0	0	0	0	0	0	0	0	0	0	0	0	0	0	k__Bacteria; p__Firmicutes; c__Clostridia; o__Clostridiales; f__; g__; s__
515243	3	1	0	0	0	10	2	0	4	0	1	3	12	4	29	4	3	0	6	2	2	0	k__Bacteria; p__Cyanobacteria; c__4C0d-2; o__YS2; f__; g__; s__
109402	0	0	0	0	0	0	1	0	0	0	0	0	0	0	0	0	0	0	0	0	0	0	k__Bacteria; p__Bacteroidetes; c__Bacteroidia; o__Bacteroidales; f__; g__; s__
305304	254	249	948	1727	216	422	831	259	736	231	264	821	624	631	647	382	346	491	711	55	1655	720	k__Bacteria; p__Proteobacteria; c__Betaproteobacteria; o__Burkholderiales; f__Alcaligenaceae; g__Sutterella; s__
4378014	0	3	0	0	1	0	0	0	0	0	1	0	0	1	1	4	1	1	0	1	0	0	k__Bacteria; p__Firmicutes; c__Erysipelotrichi; o__Erysipelotrichales; f__Erysipelotrichaceae; g__L7A_E11; s__
4446053	3	7	91	0	0	2	1	0	4	3	0	1	0	70	0	0	0	0	0	0	0	0	k__Bacteria; p__Proteobacteria; c__Alphaproteobacteria; o__; f__; g__; s__
557578	2	1	1	0	6	5	1	0	2	0	2	1	0	3	1	4	0	0	1	5	5	1	k__Bacteria; p__Firmicutes; c__Clostridia; o__Clostridiales; f__; g__; s__
292643	0	1	0	0	1	0	0	0	1	0	0	0	0	0	0	0	0	0	0	0	0	0	k__Bacteria; p__Firmicutes; c__Clostridia; o__Clostridiales; f__; g__; s__
260290	0	0	0	0	0	0	0	0	0	0	1	0	0	0	0	0	0	0	0	0	0	0	k__Bacteria; p__Firmicutes; c__Clostridia; o__Clostridiales; f__; g__; s__
2571648	0	0	0	0	0	0	0	0	0	0	0	0	0	0	0	0	0	0	0	1	0	0	k__Bacteria; p__Proteobacteria; c__Alphaproteobacteria; o__Rhizobiales; f__Phyllobacteriaceae; g__Nitratireductor; s__
515883	0	1	1	0	0	0	1	2	1	0	0	1	1	0	0	0	0	1	0	1	0	1	k__Bacteria; p__Firmicutes; c__Clostridia; o__Clostridiales; f__Ruminococcaceae; g__; s__
305545	0	0	0	0	0	0	0	0	0	0	0	0	0	1	0	0	0	0	0	0	0	0	k__Bacteria; p__Firmicutes; c__Clostridia; o__Clostridiales; f__; g__; s__
195512	0	0	0	1	0	1	0	0	1	1	0	0	2	0	0	0	1	1	1	0	0	0	k__Bacteria; p__Firmicutes; c__Clostridia; o__Clostridiales; f__Lachnospiraceae; g__Roseburia; s__
337126	103	351	601	1172	260	921	400	148	664	199	146	270	188	298	1454	274	824	1724	2074	108	569	235	k__Bacteria; p__Bacteroidetes; c__Bacteroidia; o__Bacteroidales; f__Bacteroidaceae; g__5-7N15; s__
353862	0	0	0	0	0	0	0	0	0	0	1	0	0	0	0	0	0	0	0	0	0	0	k__Bacteria; p__Firmicutes; c__Clostridia; o__Clostridiales; f__Clostridiaceae; g__Clostridium; s__
352840	0	0	0	0	0	0	0	0	0	0	1	0	0	1	0	0	0	0	0	0	0	1	k__Bacteria; p__Firmicutes; c__Clostridia; o__Clostridiales; f__Lachnospiraceae; g__; s__
316637	12	0	26	0	0	0	51	15	21	12	13	5	34	23	4	0	0	0	0	0	0	33	k__Bacteria; p__Verrucomicrobia; c__Verruco-5; o__WCHB1-41; f__RFP12; g__; s__
593347	0	7	1	0	0	0	0	0	0	0	0	0	0	0	0	0	0	0	1	0	0	0	k__Bacteria; p__Firmicutes; c__Clostridia; o__Clostridiales; f__; g__; s__
567226	0	0	3	0	0	0	0	0	0	0	0	0	0	0	1	0	0	0	0	0	0	0	k__Bacteria; p__Bacteroidetes; c__Bacteroidia; o__Bacteroidales; f__Prevotellaceae; g__Prevotella; s__
323050	190	91	512	49	84	99	262	47	194	127	185	444	165	290	195	11	165	82	164	109	8	102	k__Bacteria; p__Firmicutes; c__Clostridia; o__Clostridiales; f__Ruminococcaceae; g__; s__
816492	0	3	0	1	0	0	0	0	0	0	0	0	0	0	0	0	0	0	0	0	0	0	k__Bacteria; p__Bacteroidetes; c__Bacteroidia; o__Bacteroidales; f__Prevotellaceae; g__Prevotella; s__
59913	0	0	0	0	0	0	0	0	0	0	0	0	0	0	0	0	0	1	0	0	0	0	k__Bacteria; p__Firmicutes; c__Clostridia; o__Clostridiales; f__Christensenellaceae; g__; s__
524471	1	0	0	0	1	0	0	0	0	0	0	0	0	0	0	0	0	0	0	0	0	1	k__Bacteria; p__Firmicutes; c__Clostridia; o__Clostridiales; f__Ruminococcaceae; g__; s__
319693	1	2	0	1	0	0	0	1	3	3	2	2	3	0	1	3	2	0	5	1	6	1	k__Bacteria; p__Firmicutes; c__Clostridia; o__Clostridiales; f__Ruminococcaceae; g__; s__
154424	6	4	1	0	2	1	1	1	4	1	2	3	5	3	2	20	0	0	1	0	0	11	k__Bacteria; p__Firmicutes; c__Clostridia; o__Clostridiales; f__; g__; s__
315271	0	0	0	0	0	0	0	1	0	0	0	0	0	0	0	0	0	1	0	0	0	0	k__Bacteria; p__Bacteroidetes; c__Bacteroidia; o__Bacteroidales; f__[Paraprevotellaceae]; g__YRC22; s__
326774	0	0	0	0	0	0	0	0	0	0	0	0	0	0	0	1	0	0	0	0	0	0	k__Bacteria; p__Firmicutes; c__Clostridia; o__Clostridiales; f__Ruminococcaceae; g__Ruminococcus; s__
43051	0	0	0	0	0	0	0	0	1	0	0	0	1	0	0	0	0	0	0	0	0	0	k__Bacteria; p__Firmicutes; c__Clostridia; o__Clostridiales; f__Ruminococcaceae; g__Ruminococcus; s__
510162	1	0	0	0	0	0	0	1	1	1	0	0	1	0	0	0	0	0	0	0	1	0	k__Bacteria; p__Firmicutes; c__Clostridia; o__Clostridiales; f__Ruminococcaceae; g__Oscillospira; s__
155107	0	0	0	0	0	0	0	0	1	0	0	0	0	0	0	0	0	0	0	0	0	0	k__Bacteria; p__Firmicutes; c__Clostridia; o__Clostridiales; f__Lachnospiraceae; g__Butyrivibrio; s__
1579250	28	0	16	0	0	0	31	14	12	24	45	41	59	31	67	1	0	0	0	0	0	29	k__Bacteria; p__Firmicutes; c__Clostridia; o__Clostridiales; f__Ruminococcaceae; g__; s__
1579251	10	9	3	0	10	7	10	7	8	11	6	11	7	12	17	8	9	0	2	4	0	3	k__Bacteria; p__Firmicutes; c__Clostridia; o__Clostridiales; f__Ruminococcaceae; g__; s__
1579253	123	0	347	0	0	0	128	2	100	42	42	137	79	286	11	0	0	0	0	0	0	0	k__Bacteria; p__Lentisphaerae; c__[Lentisphaeria]; o__Victivallales; f__Victivallaceae; g__; s__
326779	326	171	818	0	174	2	377	809	1119	295	650	459	293	258	1077	4	0	0	1	0	0	167	k__Bacteria; p__Bacteroidetes; c__Bacteroidia; o__Bacteroidales; f__; g__; s__
1579255	1	0	1	0	0	0	1	0	0	2	0	2	0	0	0	0	0	0	0	0	0	0	k__Bacteria; p__Firmicutes; c__Clostridia; o__Clostridiales; f__Ruminococcaceae; g__; s__
1579256	543	729	1131	1063	520	2040	703	919	872	860	706	1325	1261	865	2273	456	580	278	964	391	845	1150	k__Bacteria; p__Firmicutes; c__Clostridia; o__Clostridiales; f__Ruminococcaceae; g__; s__
1579257	1	0	1	1	1	0	0	0	0	0	1	0	1	1	1	0	0	1	1	0	0	1	k__Bacteria; p__Firmicutes; c__Clostridia; o__Clostridiales; f__; g__; s__
527327	0	0	0	0	0	0	0	0	0	0	0	0	0	0	0	0	0	0	1	0	0	0	k__Bacteria; p__Firmicutes; c__Clostridia; o__Clostridiales; f__Lachnospiraceae; g__; s__
824678	0	0	0	0	0	0	0	0	0	0	0	0	0	0	0	0	0	0	0	8	0	0	k__Bacteria; p__Firmicutes; c__Clostridia; o__Clostridiales; f__; g__; s__
311959	0	0	0	0	1	0	0	0	0	0	0	1	0	0	0	0	0	0	0	0	0	0	k__Bacteria; p__Firmicutes; c__Clostridia; o__Clostridiales; f__Ruminococcaceae; g__; s__
521994	0	0	0	0	0	0	0	1	0	0	0	0	0	0	0	0	0	0	0	0	0	0	k__Bacteria; p__Proteobacteria; c__Alphaproteobacteria; o__Rhodobacterales; f__Rhodobacteraceae; g__Rhodobacter; s__
299860	0	0	1	0	0	0	0	0	0	0	0	0	0	0	0	0	0	0	0	0	0	0	k__Bacteria; p__Firmicutes; c__Clostridia; o__Clostridiales; f__Ruminococcaceae; g__; s__
758489	0	0	0	0	0	0	0	0	0	0	0	0	0	0	0	0	0	0	0	0	0	1	k__Bacteria; p__Spirochaetes; c__Spirochaetes; o__Spirochaetales; f__Spirochaetaceae; g__Treponema; s__
354398	0	0	1	0	0	0	0	0	4	0	0	0	0	0	0	0	0	0	0	0	0	2	k__Bacteria; p__LD1; c__; o__; f__; g__; s__
540862	0	1	0	3	1	5	0	2	2	0	0	1	1	0	0	1	0	1	1	0	2	2	k__Bacteria; p__Firmicutes; c__Clostridia; o__Clostridiales; f__Ruminococcaceae; g__; s__
324326	52	337	102	439	457	539	68	84	96	97	63	89	94	77	191	425	220	119	271	201	929	99	k__Bacteria; p__Firmicutes; c__Clostridia; o__Clostridiales; f__Ruminococcaceae; g__Oscillospira; s__
522433	0	0	0	0	0	1	0	0	0	0	0	0	0	0	0	0	0	0	0	0	0	0	k__Bacteria; p__Firmicutes; c__Clostridia; o__Clostridiales; f__; g__; s__
184991	0	0	0	0	0	0	0	0	0	0	0	0	0	0	0	0	0	0	0	0	1	0	k__Bacteria; p__Firmicutes; c__Clostridia; o__Clostridiales; f__; g__; s__
297362	1	0	0	0	0	0	4	6	3	0	3	1	3	1	2	0	0	0	0	0	0	0	k__Bacteria; p__Proteobacteria; c__Alphaproteobacteria; o__; f__; g__; s__
158404	0	0	0	0	0	0	0	0	0	0	0	0	0	0	0	0	0	1	0	0	2	0	k__Bacteria; p__Lentisphaerae; c__[Lentisphaeria]; o__Victivallales; f__Victivallaceae; g__; s__
314042	0	0	0	0	0	0	0	0	1	0	1	0	1	0	0	0	0	0	0	0	0	0	k__Bacteria; p__TM7; c__TM7-3; o__CW040; f__F16; g__; s__
191043	0	1	1	0	0	0	0	0	0	0	0	1	0	0	0	0	0	1	1	1	0	0	k__Bacteria; p__Firmicutes; c__Clostridia; o__Clostridiales; f__; g__; s__
294497	0	0	1	7	0	3	0	0	0	0	0	0	0	0	0	0	3	1	8	1	2	0	k__Bacteria; p__Firmicutes; c__Clostridia; o__Clostridiales; f__Clostridiaceae; g__; s__
328313	612	105	1055	160	57	792	801	135	344	447	432	505	584	1259	588	103	84	103	129	196	0	169	k__Bacteria; p__Firmicutes; c__Clostridia; o__Clostridiales; f__Ruminococcaceae; g__; s__
141434	0	0	0	0	0	0	0	0	0	1	0	0	0	0	0	0	0	0	0	0	0	0	k__Bacteria; p__Proteobacteria; c__Alphaproteobacteria; o__Rickettsiales; f__; g__; s__
554372	11	6	40	26	16	66	15	4	14	19	14	10	23	13	49	19	12	20	21	21	9	14	k__Bacteria; p__Firmicutes; c__Clostridia; o__Clostridiales; f__Ruminococcaceae; g__Oscillospira; s__
517804	1	210	4	11814	72	159	4	1	1	1	1	1	2	2	2	288	4251	1037	10977	1236	11296	3	k__Bacteria; p__Proteobacteria; c__Gammaproteobacteria; o__Aeromonadales; f__Succinivibrionaceae; g__Succinivibrio; s__
42636	119	69	95	13	267	47	49	150	108	166	87	119	48	90	204	213	40	51	6	188	6	65	k__Bacteria; p__Firmicutes; c__Clostridia; o__Clostridiales; f__Clostridiaceae; g__Clostridium; s__
530383	0	0	0	0	0	0	0	0	0	0	0	0	0	0	0	0	0	106	0	0	0	0	k__Bacteria; p__Firmicutes; c__Clostridia; o__Clostridiales; f__Lachnospiraceae; g__; s__
646411	0	1	0	17	0	11	0	0	0	0	0	0	0	0	0	21	0	9	2	17	52	0	k__Bacteria; p__Firmicutes; c__Erysipelotrichi; o__Erysipelotrichales; f__Erysipelotrichaceae; g__Bulleidia; s__
463007	1	2	11	4	3	6	2	1	8	5	0	3	3	2	1	0	5	0	3	9	0	2	k__Bacteria; p__Firmicutes; c__Clostridia; o__Clostridiales; f__; g__; s__
323001	0	0	0	0	0	0	0	0	0	0	0	0	0	0	0	0	1	0	0	0	0	0	k__Bacteria; p__Firmicutes; c__Clostridia; o__Clostridiales; f__Ruminococcaceae; g__; s__
4414823	0	0	0	0	0	0	0	0	0	0	0	0	0	0	0	0	0	0	0	0	0	1	k__Bacteria; p__Bacteroidetes; c__Bacteroidia; o__Bacteroidales; f__Prevotellaceae; g__Prevotella; s__
294548	2	0	2	1	0	2	0	0	0	0	0	1	0	2	1	0	0	0	0	2	0	0	k__Bacteria; p__Firmicutes; c__Clostridia; o__Clostridiales; f__Ruminococcaceae; g__; s__
344844	0	1	2	1	0	2	2	0	0	1	0	0	0	1	5	0	1	1	0	0	0	3	k__Bacteria; p__Firmicutes; c__Clostridia; o__Clostridiales; f__Clostridiaceae; g__; s__
315382	0	0	1	0	0	1	0	1	0	0	0	0	0	0	0	0	0	1	0	0	0	1	k__Bacteria; p__Firmicutes; c__Clostridia; o__Clostridiales; f__Clostridiaceae; g__Clostridium; s__
294545	562	13	3166	34	15	26	2397	297	2811	1428	708	864	4014	1377	896	9	7	0	21	11	0	1231	k__Bacteria; p__Firmicutes; c__Clostridia; o__Clostridiales; f__Ruminococcaceae; g__; s__
274010	0	0	4	0	0	0	1	1	2	1	0	0	1	1	2	0	1	0	1	0	0	2	k__Bacteria; p__Chloroflexi; c__Anaerolineae; o__Anaerolineales; f__Anaerolinaceae; g__SHD-231; s__
4299398	0	1	0	0	0	0	0	0	0	0	0	0	0	0	0	0	0	0	0	0	0	0	k__Bacteria; p__Firmicutes; c__Clostridia; o__Clostridiales; f__Ruminococcaceae; g__Ruminococcus; s__
578155	2	20	2	12	14	1	11	3	1	3	7	8	4	7	6	2	8	5	34	12	0	4	k__Bacteria; p__Firmicutes; c__Clostridia; o__Clostridiales; f__Lachnospiraceae; g__; s__
517244	421	108	1120	20	746	1484	105	379	296	253	246	597	238	181	1359	597	311	139	980	472	67	644	k__Bacteria; p__Bacteroidetes; c__Bacteroidia; o__Bacteroidales; f__; g__; s__
343266	7	1	22	20	9	6	17	3	12	11	13	9	11	21	10	1	1	6	5	15	0	8	k__Bacteria; p__Firmicutes; c__Clostridia; o__Clostridiales; f__Ruminococcaceae; g__; s__
4345516	10	177	258	23	178	29	67	5	5	0	34	30	34	63	39	81	60	242	290	186	3	2	k__Bacteria; p__Firmicutes; c__Clostridia; o__Clostridiales; f__Ruminococcaceae; g__; s__
138197	6	0	15	0	4	0	18	10	13	8	20	5	1	3	8	0	1	0	0	0	0	3	k__Bacteria; p__Firmicutes; c__Clostridia; o__Clostridiales; f__Christensenellaceae; g__; s__
827522	0	0	0	4	1	0	0	0	1	0	0	0	0	2	0	0	0	4	1	0	0	0	k__Bacteria; p__Firmicutes; c__Clostridia; o__Clostridiales; f__; g__; s__
432284	0	0	4	0	0	0	0	1	1	2	2	0	4	1	1	0	0	0	0	0	0	5	k__Bacteria; p__Cyanobacteria; c__Chloroplast; o__Streptophyta; f__; g__; s__
290465	0	0	0	0	0	0	0	0	0	0	0	0	0	0	0	0	0	0	0	2	0	0	k__Bacteria; p__Firmicutes; c__Clostridia; o__Clostridiales; f__Ruminococcaceae; g__; s__
293285	0	0	0	0	0	0	0	1	1	0	0	0	0	1	0	0	0	0	0	0	0	0	k__Bacteria; p__Firmicutes; c__Clostridia; o__Clostridiales; f__Ruminococcaceae; g__; s__
570367	0	0	0	0	6	1	0	0	0	0	0	0	0	0	0	9	3	19	5	1	1	0	k__Bacteria; p__Firmicutes; c__Clostridia; o__Clostridiales; f__Lachnospiraceae; g__; s__
583584	0	0	0	0	0	0	0	0	0	1	0	0	0	2	0	0	0	0	1	0	0	0	k__Bacteria; p__Firmicutes; c__Clostridia; o__Clostridiales; f__Lachnospiraceae; g__; s__
197458	0	0	0	0	0	0	0	0	0	0	0	0	0	0	0	0	0	1	0	0	0	0	k__Bacteria; p__Firmicutes; c__Clostridia; o__Clostridiales; f__Lachnospiraceae; g__[Ruminococcus]; s__
268706	0	0	0	0	0	0	0	0	0	0	0	0	1	0	0	0	0	0	0	0	0	0	k__Bacteria; p__Firmicutes; c__Clostridia; o__Clostridiales; f__Ruminococcaceae; g__Oscillospira; s__
4416952	0	1	0	0	0	1	1	0	0	0	0	0	0	0	0	0	0	1	2	0	0	0	k__Bacteria; p__Firmicutes; c__Clostridia; o__Clostridiales; f__Ruminococcaceae; g__; s__
329134	337	0	489	0	0	0	559	398	23	982	0	50	323	475	455	1	9	0	0	0	0	1	k__Bacteria; p__Bacteroidetes; c__Bacteroidia; o__Bacteroidales; f__; g__; s__
4416957	1	8	537	7	9232	554	317	545	4455	528	2	1	505	3100	9501	158	0	1	0	2513	0	1949	k__Bacteria; p__Bacteroidetes; c__Bacteroidia; o__Bacteroidales; f__[Paraprevotellaceae]; g__[Prevotella]; s__
4416954	47	89	17	262	40	116	7	3	9	22	41	11	23	5	126	210	48	49	53	94	9	17	k__Bacteria; p__Firmicutes; c__Clostridia; o__Clostridiales; f__; g__; s__
826544	0	1	0	0	0	0	0	0	0	0	0	0	0	0	0	0	0	0	0	0	0	0	k__Bacteria; p__Proteobacteria; c__Betaproteobacteria; o__Burkholderiales; f__Burkholderiaceae; g__Burkholderia; s__
513605	3	0	4	0	1	0	0	5	1	3	3	1	5	2	3	0	0	0	0	3	0	2	k__Bacteria; p__Tenericutes; c__Mollicutes; o__RF39; f__; g__; s__
302646	0	0	1	0	1	2	0	0	0	0	0	0	0	0	0	0	1	1	0	1	0	0	k__Bacteria; p__Bacteroidetes; c__Bacteroidia; o__Bacteroidales; f__; g__; s__
297964	2	0	1	0	0	0	0	0	1	0	0	1	0	1	2	0	0	0	0	0	0	0	k__Bacteria; p__Firmicutes; c__Clostridia; o__Clostridiales; f__Ruminococcaceae; g__; s__
671383	0	0	0	0	0	0	0	0	1	0	0	0	0	0	0	0	0	0	0	0	0	0	k__Bacteria; p__Bacteroidetes; c__Bacteroidia; o__Bacteroidales; f__Prevotellaceae; g__Prevotella; s__
298242	0	1	7	9	1	3	1	0	2	0	1	0	0	0	10	2	8	8	7	1	3	0	k__Bacteria; p__Bacteroidetes; c__Bacteroidia; o__Bacteroidales; f__Bacteroidaceae; g__5-7N15; s__
314703	0	1	0	0	4	0	1	0	0	0	0	0	0	0	0	3	0	0	1	5	0	0	k__Bacteria; p__Firmicutes; c__Clostridia; o__Clostridiales; f__; g__; s__
302640	1	0	0	0	1	0	0	0	0	0	0	0	0	0	1	0	0	0	0	0	0	0	k__Bacteria; p__Firmicutes; c__Clostridia; o__Clostridiales; f__; g__; s__
340436	0	0	3	0	0	0	1	4	9	3	2	1	11	3	0	0	0	0	0	0	0	12	k__Bacteria; p__Firmicutes; c__Clostridia; o__Clostridiales; f__[Mogibacteriaceae]; g__; s__
2658058	0	0	0	0	1	2	0	0	1	1	0	0	0	0	1	0	0	1	0	0	0	1	k__Bacteria; p__Firmicutes; c__Clostridia; o__Clostridiales; f__Peptostreptococcaceae; g__; s__
1105552	21	45	10	61	41	49	7	47	10	27	48	3	17	3	19	29	219	187	41	90	215	4	k__Bacteria; p__Firmicutes; c__Clostridia; o__Clostridiales; f__Lachnospiraceae; g__Dorea; s__
350991	0	0	0	0	0	0	0	0	0	0	1	0	0	0	2	0	0	0	0	0	0	0	k__Bacteria; p__Firmicutes; c__Clostridia; o__Clostridiales; f__Ruminococcaceae; g__; s__
315491	35	5	52	0	0	0	125	43	182	172	103	40	444	75	44	1	0	0	37	0	0	125	k__Bacteria; p__Firmicutes; c__Clostridia; o__Clostridiales; f__; g__; s__
2689396	0	0	0	2	0	0	1	0	0	0	0	0	1	0	0	1	0	0	1	0	0	1	k__Bacteria; p__Proteobacteria; c__Gammaproteobacteria; o__Enterobacteriales; f__Enterobacteriaceae; g__; s__
590818	0	0	0	0	0	0	0	0	1	0	0	0	0	0	0	0	0	0	0	0	0	0	k__Bacteria; p__Firmicutes; c__Clostridia; o__Clostridiales; f__; g__; s__
265599	0	0	0	0	0	0	0	0	0	0	0	0	0	0	0	0	0	1	0	0	0	0	k__Bacteria; p__Firmicutes; c__Clostridia; o__Clostridiales; f__; g__; s__
345158	0	0	2	1	0	0	0	0	1	0	2	0	0	0	1	1	2	1	4	2	1	1	k__Bacteria; p__Firmicutes; c__Clostridia; o__Clostridiales; f__; g__; s__
552380	0	1	3	10	7	74	8	2	8	5	0	31	0	1	2	13	0	2	30	14	23	0	k__Bacteria; p__Firmicutes; c__Clostridia; o__Clostridiales; f__; g__; s__
694337	12	0	1	0	2	0	4	0	11	2	1	3	1	4	3	0	0	0	0	0	0	0	k__Bacteria; p__Firmicutes; c__Clostridia; o__Clostridiales; f__Ruminococcaceae; g__; s__
355450	0	0	0	0	0	1	0	0	0	0	0	0	0	0	0	0	0	0	0	0	0	0	k__Bacteria; p__Firmicutes; c__Clostridia; o__Clostridiales; f__Ruminococcaceae; g__Oscillospira; s__
326804	0	0	0	0	0	0	0	0	0	0	0	1	0	1	0	0	0	0	0	0	0	0	k__Bacteria; p__Firmicutes; c__Clostridia; o__Clostridiales; f__; g__; s__
321107	0	1	0	0	0	0	0	0	0	2	0	1	0	0	0	0	0	0	1	0	0	0	k__Bacteria; p__Firmicutes; c__Clostridia; o__Clostridiales; f__Lachnospiraceae; g__; s__
321106	349	91	575	104	21	17	319	427	320	380	458	305	387	438	824	54	1	34	80	76	28	346	k__Bacteria; p__Firmicutes; c__Clostridia; o__Clostridiales; f__Lachnospiraceae; g__; s__
25842	0	0	0	0	0	0	0	0	0	0	0	0	0	0	0	0	0	1	0	0	0	0	k__Bacteria; p__Firmicutes; c__Clostridia; o__Clostridiales; f__; g__; s__
331240	15	2	36	1	1	6	15	12	22	14	19	30	9	27	20	0	5	7	6	21	0	11	k__Bacteria; p__Firmicutes; c__Clostridia; o__Clostridiales; f__; g__; s__
539124	0	0	0	0	0	0	1	0	0	0	0	0	0	0	1	0	0	0	0	0	0	0	k__Bacteria; p__Firmicutes; c__Clostridia; o__Clostridiales; f__[Mogibacteriaceae]; g__; s__
226014	0	0	0	0	0	0	0	1	0	1	0	0	0	0	0	0	0	0	0	0	0	0	k__Bacteria; p__Firmicutes; c__Clostridia; o__Clostridiales; f__; g__; s__
186105	0	0	0	0	0	0	1	0	0	0	1	0	1	0	0	0	0	1	1	1	1	0	k__Bacteria; p__Firmicutes; c__Clostridia; o__Clostridiales; f__Lachnospiraceae; g__; s__
312156	0	0	0	0	0	0	0	0	0	0	0	0	0	0	0	0	0	0	1	0	0	0	k__Bacteria; p__Firmicutes; c__Clostridia; o__Clostridiales; f__; g__; s__
307920	0	0	5	0	0	0	5	8	0	8	4	10	4	1	5	0	0	0	0	1	1	6	k__Bacteria; p__Firmicutes; c__Clostridia; o__Clostridiales; f__Ruminococcaceae; g__; s__
312152	0	0	0	0	0	0	0	0	1	0	0	0	0	0	0	0	0	0	0	0	0	0	k__Bacteria; p__Firmicutes; c__Clostridia; o__Clostridiales; f__Ruminococcaceae; g__; s__
338349	0	1	0	0	0	0	0	0	0	0	0	0	0	0	0	0	0	0	1	0	0	0	k__Bacteria; p__Firmicutes; c__Clostridia; o__Clostridiales; f__Lachnospiraceae; g__; s__
295527	0	0	0	1	1	3	0	0	0	0	0	0	0	1	0	0	1	0	0	0	0	0	k__Bacteria; p__Firmicutes; c__Clostridia; o__Clostridiales; f__; g__; s__
271593	0	0	0	0	0	0	1	1	0	0	0	0	0	0	0	0	0	0	0	0	0	0	k__Bacteria; p__Firmicutes; c__Clostridia; o__Clostridiales; f__Lachnospiraceae; g__Roseburia; s__
299281	247	124	623	775	137	552	41	84	72	193	48	152	22	9	319	226	35	167	324	97	311	64	k__Bacteria; p__Bacteroidetes; c__Bacteroidia; o__Bacteroidales; f__Rikenellaceae; g__; s__
355859	1	0	0	0	0	0	0	0	0	1	0	5	2	8	0	0	0	0	0	0	0	0	k__Bacteria; p__Firmicutes; c__Clostridia; o__Clostridiales; f__Ruminococcaceae; g__; s__
4398588	4	0	4	0	0	0	8	6	4	1	58	7	2	5	1	0	0	0	1	1	0	2	k__Bacteria; p__Firmicutes; c__Clostridia; o__Clostridiales; f__Ruminococcaceae; g__; s__
347375	0	0	0	1	0	0	0	1	0	0	0	0	0	0	0	0	1	0	0	0	0	0	k__Bacteria; p__Firmicutes; c__Clostridia; o__Clostridiales; f__; g__; s__
331099	0	0	7	0	0	0	4	2	2	10	9	35	0	9	7	0	9	0	4	0	1	10	k__Bacteria; p__Firmicutes; c__Clostridia; o__Clostridiales; f__Lachnospiraceae; g__Coprococcus; s__
327685	0	0	0	0	0	0	0	2	2	2	0	0	0	0	0	0	0	0	0	0	0	0	k__Bacteria; p__Firmicutes; c__Clostridia; o__Clostridiales; f__Ruminococcaceae; g__Oscillospira; s__
347801	3	1	1	4	3	0	2	1	4	1	0	3	1	3	2	2	2	1	2	3	0	2	k__Bacteria; p__Firmicutes; c__Clostridia; o__Clostridiales; f__Lachnospiraceae; g__; s__
314639	0	0	1	0	0	0	0	0	0	0	0	1	0	0	0	0	0	0	0	0	0	0	k__Bacteria; p__Firmicutes; c__Clostridia; o__Clostridiales; f__; g__; s__
584137	12	24	12	97	22	39	12	1	7	8	12	16	4	9	2	18	15	15	21	29	12	11	k__Bacteria; p__Firmicutes; c__Clostridia; o__Clostridiales; f__Lachnospiraceae; g__; s__
321214	0	4	0	0	0	0	0	1	0	0	0	0	0	0	1	1	2	1	4	0	0	1	k__Bacteria; p__Firmicutes; c__Clostridia; o__Clostridiales; f__Lachnospiraceae; g__; s__
347574	0	1	1	0	0	0	0	3	0	1	6	0	2	0	1	0	0	0	0	0	0	0	k__Bacteria; p__Firmicutes; c__Erysipelotrichi; o__Erysipelotrichales; f__Erysipelotrichaceae; g__p-75-a5; s__
347575	0	0	1	0	0	0	0	0	0	1	0	1	1	2	2	0	2	2	1	2	1	1	k__Bacteria; p__Firmicutes; c__Clostridia; o__Clostridiales; f__Peptostreptococcaceae; g__; s__
3865949	0	0	0	0	0	0	0	0	0	0	0	0	0	0	0	0	0	0	1	0	0	0	k__Bacteria; p__Firmicutes; c__Clostridia; o__Clostridiales; f__; g__; s__
169847	0	1	0	1	1	0	0	0	1	0	0	0	0	0	1	0	0	0	0	0	0	0	k__Bacteria; p__Firmicutes; c__Clostridia; o__Clostridiales; f__Lachnospiraceae; g__; s__
296420	0	0	0	0	0	0	0	0	0	0	0	0	0	0	0	0	0	1	0	0	0	0	k__Bacteria; p__Firmicutes; c__Clostridia; o__Clostridiales; f__Clostridiaceae; g__Clostridium; s__
296424	44	62	81	174	42	289	59	51	77	50	39	60	93	42	70	81	16	21	64	32	136	84	k__Bacteria; p__Firmicutes; c__Clostridia; o__Clostridiales; f__Ruminococcaceae; g__Oscillospira; s__
4366527	1	0	0	0	0	0	0	0	2	2	2	0	3	2	0	0	0	1	1	0	1	3	k__Bacteria; p__Firmicutes; c__Clostridia; o__Clostridiales; f__; g__; s__
555945	76	418	898	1015	194	525	286	115	339	222	196	112	319	264	418	56	957	763	993	588	264	415	k__Bacteria; p__Firmicutes; c__Clostridia; o__Clostridiales; f__Clostridiaceae; g__SMB53; s__
381219	0	0	3	0	0	0	2	0	7	1	0	1	3	2	0	0	0	0	0	0	0	0	k__Bacteria; p__Firmicutes; c__Clostridia; o__Clostridiales; f__Ruminococcaceae; g__; s__
322223	0	13	13	17	31	7	4	6	39	18	3	62	24	5	265	0	0	81	8	77	4	9	k__Bacteria; p__Bacteroidetes; c__Bacteroidia; o__Bacteroidales; f__Rikenellaceae; g__; s__
569073	2	1	10	1	0	0	3	1	8	5	3	0	4	3	3	0	2	0	4	0	1	1	k__Bacteria; p__Firmicutes; c__Clostridia; o__Clostridiales; f__Clostridiaceae; g__Clostridium; s__
2385035	0	0	0	0	0	0	0	4	0	1	0	0	1	0	0	0	0	0	0	0	0	0	k__Bacteria; p__Firmicutes; c__Clostridia; o__Clostridiales; f__Lachnospiraceae; g__Blautia; s__
4390211	0	0	0	0	0	1	0	0	0	0	0	0	0	0	0	0	0	0	0	0	0	0	k__Bacteria; p__Bacteroidetes; c__Bacteroidia; o__Bacteroidales; f__Bacteroidaceae; g__Bacteroides; s__uniformis
4442699	1	1	1	0	0	0	0	0	2	0	1	3	0	0	0	3	1	1	3	1	2	0	k__Bacteria; p__Firmicutes; c__Clostridia; o__Clostridiales; f__Lachnospiraceae; g__; s__
290641	1	0	0	0	0	0	0	0	0	0	6	0	0	0	0	0	6	0	0	0	0	0	k__Bacteria; p__Proteobacteria; c__Alphaproteobacteria; o__Rickettsiales; f__; g__; s__
4308038	0	0	3	0	0	0	0	0	1	0	0	0	1	0	0	0	0	0	0	0	0	2	k__Bacteria; p__Bacteroidetes; c__Bacteroidia; o__Bacteroidales; f__Bacteroidaceae; g__; s__
290647	0	0	0	0	1	0	0	0	0	0	0	0	0	0	0	0	0	0	1	0	0	0	k__Bacteria; p__Firmicutes; c__Clostridia; o__Clostridiales; f__Clostridiaceae; g__; s__
338852	0	0	0	1	0	0	0	0	0	0	0	0	0	0	0	0	0	1	0	0	0	0	k__Bacteria; p__Firmicutes; c__Bacilli; o__Lactobacillales; f__Lactobacillaceae; g__Lactobacillus; s__reuteri
561312	10	9	4	4	13	57	2	1	15	6	4	45	11	8	1	14	9	94	28	32	0	9	k__Bacteria; p__Firmicutes; c__Clostridia; o__Clostridiales; f__; g__; s__
215468	4	0	7	0	0	0	1	0	0	0	0	2	5	2	0	0	0	0	0	0	0	0	k__Bacteria; p__Firmicutes; c__Clostridia; o__Clostridiales; f__Ruminococcaceae; g__; s__
342504	0	0	0	0	0	0	0	0	0	0	0	0	0	0	0	0	1	0	0	0	0	0	k__Bacteria; p__Firmicutes; c__Clostridia; o__Clostridiales; f__Clostridiaceae; g__; s__
302257	0	0	0	0	0	0	0	0	0	0	0	0	0	1	0	0	0	0	0	0	0	0	k__Bacteria; p__Firmicutes; c__Clostridia; o__Clostridiales; f__Clostridiaceae; g__Clostridium; s__
4308037	1	0	2	0	4	0	5	0	1	2	4	4	3	3	8	0	0	0	5	0	0	0	k__Bacteria; p__Firmicutes; c__Clostridia; o__Clostridiales; f__Ruminococcaceae; g__; s__
368490	2	4	1	5	4	0	0	0	0	0	0	0	0	1	0	0	15	11	6	4	3	0	k__Bacteria; p__Firmicutes; c__Bacilli; o__Turicibacterales; f__Turicibacteraceae; g__Turicibacter; s__
299759	12	0	5	0	0	0	12	9	30	9	17	14	9	15	11	0	0	0	0	0	0	3	k__Bacteria; p__Firmicutes; c__Clostridia; o__Clostridiales; f__Ruminococcaceae; g__; s__
178213	0	0	0	6	0	1	0	0	0	0	0	0	0	0	0	4	0	1	0	0	7	0	k__Bacteria; p__Firmicutes; c__Bacilli; o__Lactobacillales; f__Lactobacillaceae; g__Lactobacillus; s__ruminis
585869	0	0	1	0	0	0	0	0	1	0	0	0	0	0	1	0	0	0	0	0	0	0	k__Bacteria; p__Firmicutes; c__Clostridia; o__Clostridiales; f__Clostridiaceae; g__Clostridium; s__
580633	1	1	6	1	0	0	4	4	4	3	4	0	13	11	6	0	0	0	1	0	0	32	k__Bacteria; p__Firmicutes; c__Clostridia; o__Clostridiales; f__[Mogibacteriaceae]; g__; s__
849440	0	0	0	0	0	0	2	0	0	0	0	0	0	0	0	0	1	0	0	1	0	0	k__Archaea; p__Euryarchaeota; c__Methanobacteria; o__Methanobacteriales; f__Methanobacteriaceae; g__Methanobrevibacter; s__
346370	10	0	6	0	0	0	13	0	3	11	0	22	7	12	5	0	0	0	0	0	0	0	k__Bacteria; p__Firmicutes; c__Clostridia; o__Clostridiales; f__Ruminococcaceae; g__; s__
263957	0	0	0	1	0	0	0	0	0	0	0	0	0	0	0	0	0	0	0	0	0	0	k__Bacteria; p__Firmicutes; c__Clostridia; o__Clostridiales; f__Clostridiaceae; g__; s__
339076	0	0	0	0	0	0	0	0	0	0	0	0	0	0	0	0	0	0	0	0	4	0	k__Bacteria; p__Firmicutes; c__Clostridia; o__Clostridiales; f__Clostridiaceae; g__; s__
331087	1	0	0	0	0	0	1	0	0	0	0	0	0	0	0	0	0	0	0	0	0	0	k__Bacteria; p__Firmicutes; c__Clostridia; o__Clostridiales; f__Ruminococcaceae; g__; s__
347714	0	1	0	0	0	1	0	0	0	0	0	0	0	0	0	0	0	1	0	0	0	0	k__Bacteria; p__Firmicutes; c__Clostridia; o__Clostridiales; f__Peptostreptococcaceae; g__; s__
356357	0	0	0	0	0	0	1	0	0	0	0	0	0	0	0	0	0	0	0	0	0	0	k__Bacteria; p__Firmicutes; c__Clostridia; o__Clostridiales; f__Ruminococcaceae; g__; s__
132122	0	0	0	0	0	0	0	0	1	0	0	0	0	0	0	0	0	0	0	0	0	0	k__Bacteria; p__Firmicutes; c__Clostridia; o__Clostridiales; f__; g__; s__
292426	3	4	3	7	3	8	2	1	2	0	1	3	4	2	2	9	9	3	1	7	0	5	k__Bacteria; p__Firmicutes; c__Clostridia; o__Clostridiales; f__Ruminococcaceae; g__; s__
288445	640	1113	1163	1594	811	1253	720	1067	422	828	865	769	800	510	1388	1946	1604	1446	1781	675	1461	1192	k__Bacteria; p__Bacteroidetes; c__Bacteroidia; o__Bacteroidales; f__Bacteroidaceae; g__5-7N15; s__
585881	0	0	1	0	0	0	0	0	0	0	0	0	0	0	0	0	0	0	0	0	0	0	k__Bacteria; p__Firmicutes; c__Clostridia; o__Clostridiales; f__Lachnospiraceae; g__Coprococcus; s__
252144	0	3	0	0	0	0	0	0	0	0	0	0	0	0	0	0	1	1	0	0	1	0	k__Bacteria; p__Firmicutes; c__Clostridia; o__Clostridiales; f__Clostridiaceae; g__Clostridium; s__
339886	0	0	0	3	1	3	0	0	0	0	0	0	0	0	0	1	2	2	2	0	0	0	k__Bacteria; p__Firmicutes; c__Clostridia; o__Clostridiales; f__; g__; s__
4465124	0	0	0	0	0	0	0	0	0	3	0	1	1	0	2	0	0	0	1	0	1	0	k__Bacteria; p__Firmicutes; c__Clostridia; o__Clostridiales; f__Clostridiaceae; g__Clostridium; s__
279048	0	6	0	0	2	2	0	0	0	0	2	18	0	25	0	24	7	1	0	3	0	0	k__Bacteria; p__Cyanobacteria; c__4C0d-2; o__YS2; f__; g__; s__
297143	0	0	0	2	0	0	0	0	0	0	0	0	0	0	0	0	1	0	2	0	0	1	k__Bacteria; p__Firmicutes; c__Clostridia; o__Clostridiales; f__Peptostreptococcaceae; g__; s__
208891	0	1	0	0	0	0	0	0	0	0	0	0	0	0	0	0	0	1	0	0	0	0	k__Bacteria; p__Firmicutes; c__Clostridia; o__Clostridiales; f__; g__; s__
316675	0	0	1	0	0	0	0	0	0	0	0	0	0	0	0	0	0	0	0	0	0	0	k__Bacteria; p__Firmicutes; c__Clostridia; o__Clostridiales; f__Peptostreptococcaceae; g__; s__
296556	0	0	1	0	0	0	0	0	1	0	0	0	0	0	1	0	0	1	0	0	0	0	k__Bacteria; p__Firmicutes; c__Clostridia; o__Clostridiales; f__Ruminococcaceae; g__; s__
4353976	0	0	0	0	0	0	0	0	0	2	0	0	0	0	1	0	0	0	0	0	0	0	k__Bacteria; p__Firmicutes; c__Clostridia; o__Clostridiales; f__; g__; s__
518820	0	0	2	1	0	0	1	1	0	2	1	0	0	0	1	0	0	0	0	0	0	0	k__Bacteria; p__Bacteroidetes; c__Bacteroidia; o__Bacteroidales; f__Prevotellaceae; g__Prevotella; s__copri
66188	157	8	411	25	9	35	242	163	347	220	140	271	303	212	391	17	0	6	9	6	22	238	k__Bacteria; p__Firmicutes; c__Clostridia; o__Clostridiales; f__Ruminococcaceae; g__Oscillospira; s__
315837	0	0	0	0	0	0	0	0	0	0	0	0	0	0	0	0	0	0	0	0	1	0	k__Bacteria; p__Firmicutes; c__Clostridia; o__Clostridiales; f__; g__; s__
541415	10	27	33	35	66	30	19	8	23	25	29	48	13	28	36	207	211	85	80	7	28	22	k__Bacteria; p__Firmicutes; c__Clostridia; o__Clostridiales; f__Lachnospiraceae; g__Anaerostipes; s__
797183	73	0	16	0	114	1	24	72	41	30	9	25	44	26	114	0	13	0	15	14	0	43	k__Bacteria; p__Firmicutes; c__Clostridia; o__Clostridiales; f__Ruminococcaceae; g__; s__
591265	0	0	1	0	0	0	0	0	0	0	2	0	4	0	0	0	0	0	0	0	0	2	k__Bacteria; p__Firmicutes; c__Clostridia; o__Clostridiales; f__; g__; s__
110836	0	0	0	0	0	0	0	0	0	0	0	0	1	0	0	0	0	0	0	0	0	0	k__Bacteria; p__Firmicutes; c__Clostridia; o__Clostridiales; f__Ruminococcaceae; g__; s__
342612	0	1	0	0	0	0	0	0	0	0	0	1	0	0	0	1	0	0	0	0	0	0	k__Bacteria; p__Firmicutes; c__Clostridia; o__Clostridiales; f__Ruminococcaceae; g__Ruminococcus; s__flavefaciens
298723	0	0	0	0	0	0	0	0	0	0	0	0	0	0	0	0	0	0	1	2	0	0	k__Bacteria; p__Firmicutes; c__Clostridia; o__Clostridiales; f__; g__; s__
356138	5	0	3	11	49	3	4	2	7	3	8	18	3	10	11	3	10	16	15	2	1	5	k__Bacteria; p__Firmicutes; c__Clostridia; o__Clostridiales; f__Lachnospiraceae; g__Anaerostipes; s__
288049	0	3	0	12	113	18	0	0	0	0	0	0	0	0	0	95	53	326	64	34	70	0	k__Bacteria; p__Firmicutes; c__Clostridia; o__Clostridiales; f__Lachnospiraceae; g__; s__
316381	0	0	0	0	0	0	0	1	0	0	1	0	0	0	0	0	0	0	0	0	0	0	k__Bacteria; p__Firmicutes; c__Clostridia; o__Clostridiales; f__Ruminococcaceae; g__Oscillospira; s__
343719	0	0	0	0	0	0	1	1	2	1	0	1	1	0	0	1	0	0	1	0	0	0	k__Bacteria; p__Firmicutes; c__Clostridia; o__Clostridiales; f__Ruminococcaceae; g__; s__
353696	87	0	39	0	0	0	43	23	62	169	138	35	210	54	30	1	3	0	0	0	0	64	k__Bacteria; p__Firmicutes; c__Clostridia; o__Clostridiales; f__Christensenellaceae; g__; s__
591464	1011	2123	2541	2413	1651	3270	1384	442	769	919	1214	633	1423	1158	2452	1141	1224	1366	4031	2062	1829	623	k__Bacteria; p__Firmicutes; c__Clostridia; o__Clostridiales; f__; g__; s__
109841	0	0	0	0	0	0	0	0	0	0	0	0	0	0	2	1	0	0	0	0	0	0	k__Bacteria; p__Firmicutes; c__Clostridia; o__Clostridiales; f__Ruminococcaceae; g__; s__
529377	0	5	0	0	0	0	0	0	0	0	0	0	0	0	0	1	722	164	14	1	6	0	k__Bacteria; p__Firmicutes; c__Clostridia; o__Clostridiales; f__Lachnospiraceae; g__; s__
319704	0	1	0	0	0	0	0	0	0	0	0	0	0	0	0	1	0	6	0	0	0	0	k__Bacteria; p__Tenericutes; c__Mollicutes; o__RF39; f__; g__; s__
353691	99	0	117	0	0	1	56	24	23	52	47	41	100	42	14	1	0	1	1	33	0	66	k__Bacteria; p__Firmicutes; c__Erysipelotrichi; o__Erysipelotrichales; f__Erysipelotrichaceae; g__; s__
4310675	1	0	1	1	2	0	2	0	0	1	1	0	0	1	0	1	1	1	2	1	1	2	k__Bacteria; p__Firmicutes; c__Clostridia; o__Clostridiales; f__; g__; s__
540410	0	0	2	0	0	0	0	0	1	2	0	1	1	0	2	0	0	0	0	0	0	0	k__Bacteria; p__Firmicutes; c__Clostridia; o__Clostridiales; f__; g__; s__
4296764	4	2	1	0	2	0	4	0	3	2	7	1	4	5	17	0	0	0	0	4	0	1	k__Bacteria; p__Firmicutes; c__Clostridia; o__Clostridiales; f__Christensenellaceae; g__; s__
347159	2	5	5	7	0	3	2	4	3	0	5	4	7	4	3	7	4	0	2	5	2	5	k__Bacteria; p__Firmicutes; c__Clostridia; o__Clostridiales; f__Ruminococcaceae; g__; s__
188432	0	0	0	0	0	0	0	0	0	0	0	0	0	0	0	0	1	0	0	0	0	0	k__Bacteria; p__Firmicutes; c__Clostridia; o__Clostridiales; f__Lachnospiraceae; g__; s__
338039	0	0	4	0	0	0	2	3	0	0	1	2	0	0	1	0	0	1	0	0	0	0	k__Bacteria; p__Firmicutes; c__Clostridia; o__Clostridiales; f__; g__; s__
184391	0	0	0	0	0	1	0	0	0	0	0	0	0	0	0	0	0	0	1	0	0	0	k__Bacteria; p__Firmicutes; c__Clostridia; o__Clostridiales; f__Lachnospiraceae; g__Blautia; s__
259544	0	0	0	1	0	0	0	0	0	0	0	0	0	0	0	0	0	0	0	0	0	0	k__Bacteria; p__Bacteroidetes; c__Bacteroidia; o__Bacteroidales; f__Prevotellaceae; g__Prevotella; s__
183715	0	0	0	1	0	0	0	0	0	0	0	0	0	0	0	0	0	2	0	0	0	0	k__Bacteria; p__Firmicutes; c__Clostridia; o__Clostridiales; f__Ruminococcaceae; g__; s__
590519	0	0	0	2	0	0	0	0	0	0	0	0	0	0	0	0	0	1	0	1	0	0	k__Bacteria; p__Firmicutes; c__Clostridia; o__Clostridiales; f__; g__; s__
289362	21	6	95	41	1	71	52	79	88	243	36	38	37	70	388	20	45	0	22	44	0	7	k__Bacteria; p__Verrucomicrobia; c__Verrucomicrobiae; o__Verrucomicrobiales; f__Verrucomicrobiaceae; g__Akkermansia; s__
262032	0	0	0	0	0	0	0	0	0	0	0	0	0	0	0	0	0	0	0	0	0	1	k__Bacteria; p__Fibrobacteres; c__Fibrobacteria; o__Fibrobacterales; f__Fibrobacteraceae; g__Fibrobacter; s__succinogenes
350193	49	16	62	17	25	17	46	68	76	71	42	70	64	43	92	6	14	10	7	11	5	45	k__Bacteria; p__Firmicutes; c__Clostridia; o__Clostridiales; f__[Mogibacteriaceae]; g__; s__
322004	259	47	362	471	43	276	312	529	335	265	370	881	473	361	119	52	22	9	134	3	5	582	k__Bacteria; p__Firmicutes; c__Clostridia; o__Clostridiales; f__Ruminococcaceae; g__; s__
1108356	0	0	0	0	0	0	0	0	0	0	0	0	0	0	0	0	0	0	1	0	0	0	k__Bacteria; p__Tenericutes; c__Mollicutes; o__RF39; f__; g__; s__
326014	5	0	3	0	0	0	4	7	2	2	2	6	5	2	0	0	0	0	0	0	0	2	k__Bacteria; p__Firmicutes; c__Clostridia; o__Clostridiales; f__; g__; s__
3484503	0	0	0	0	0	0	0	0	0	0	0	0	1	1	0	0	0	1	0	0	0	0	k__Bacteria; p__Firmicutes; c__Clostridia; o__Clostridiales; f__Lachnospiraceae; g__Roseburia; s__
522338	0	0	0	0	0	0	0	0	0	0	0	0	0	0	0	0	1	0	1	0	0	0	k__Bacteria; p__Bacteroidetes; c__Bacteroidia; o__Bacteroidales; f__Bacteroidaceae; g__5-7N15; s__
1033345	0	0	0	0	0	0	0	0	0	1	0	0	0	0	0	0	0	0	1	0	0	0	k__Bacteria; p__Bacteroidetes; c__Bacteroidia; o__Bacteroidales; f__[Paraprevotellaceae]; g__[Prevotella]; s__
326013	0	5	0	9	10	6	0	0	0	1	0	6	2	1	0	2	56	46	7	55	3	0	k__Bacteria; p__Firmicutes; c__Clostridia; o__Clostridiales; f__; g__; s__
311718	19	8	25	7	11	7	3	5	10	17	13	8	17	11	14	4	18	5	3	5	0	8	k__Bacteria; p__Firmicutes; c__Clostridia; o__Clostridiales; f__Ruminococcaceae; g__Oscillospira; s__
300672	0	0	1	1	1	0	1	0	0	1	3	2	1	2	3	1	2	2	0	0	1	1	k__Bacteria; p__Firmicutes; c__Clostridia; o__Clostridiales; f__Lachnospiraceae; g__; s__
315200	0	1	0	0	0	0	0	0	0	0	0	0	0	0	0	0	0	0	0	0	0	0	k__Bacteria; p__Firmicutes; c__Clostridia; o__Clostridiales; f__Ruminococcaceae; g__Ruminococcus; s__
343679	0	0	0	0	0	1	0	0	0	0	0	0	0	0	0	0	0	0	0	1	0	2	k__Bacteria; p__Firmicutes; c__Clostridia; o__Clostridiales; f__Clostridiaceae; g__Clostridium; s__
327491	0	0	0	0	0	0	0	0	0	0	0	0	0	1	0	0	0	0	0	0	0	1	k__Bacteria; p__Firmicutes; c__Clostridia; o__Clostridiales; f__Christensenellaceae; g__; s__
638485	0	0	0	0	0	0	0	0	0	0	0	0	0	0	0	8	0	0	0	153	0	0	k__Bacteria; p__Fibrobacteres; c__Fibrobacteria; o__Fibrobacterales; f__Fibrobacteraceae; g__Fibrobacter; s__succinogenes
578735	0	0	1	0	0	0	0	0	0	0	0	0	0	0	1	0	0	0	0	0	0	0	k__Bacteria; p__Firmicutes; c__Clostridia; o__Clostridiales; f__[Mogibacteriaceae]; g__; s__
299833	4	10	5	2	1	0	12	15	12	25	13	114	11	14	49	6	1	0	6	2	0	2	k__Bacteria; p__Firmicutes; c__Clostridia; o__Clostridiales; f__Ruminococcaceae; g__; s__
340667	0	0	0	0	0	0	0	0	0	0	0	0	0	0	0	0	0	0	0	0	0	1	k__Bacteria; p__Verrucomicrobia; c__Verruco-5; o__WCHB1-41; f__RFP12; g__; s__
308646	1	0	0	0	3	0	0	0	2	1	0	0	1	0	3	0	1	0	0	0	0	0	k__Bacteria; p__Firmicutes; c__Clostridia; o__Clostridiales; f__Lachnospiraceae; g__Butyrivibrio; s__
516576	0	1	2	1	0	1	0	0	1	0	0	0	1	0	0	2	1	4	9	6	1	0	k__Bacteria; p__Firmicutes; c__Clostridia; o__Clostridiales; f__Lachnospiraceae; g__; s__
343906	1	0	3	0	0	0	0	1	0	0	0	0	0	0	0	0	1	0	2	0	0	0	k__Bacteria; p__Firmicutes; c__Clostridia; o__Clostridiales; f__Lachnospiraceae; g__; s__
303122	0	0	0	0	0	0	0	0	1	0	1	1	0	0	0	0	0	0	0	0	0	0	k__Bacteria; p__Firmicutes; c__Clostridia; o__Clostridiales; f__Ruminococcaceae; g__; s__
667010	0	0	0	0	0	0	0	0	1	0	0	0	0	0	0	1	0	0	0	0	0	0	k__Bacteria; p__Firmicutes; c__Clostridia; o__Clostridiales; f__; g__; s__
111267	0	0	0	0	1	0	0	0	0	0	0	0	0	0	0	0	0	0	0	0	0	1	k__Bacteria; p__Firmicutes; c__Clostridia; o__Clostridiales; f__Ruminococcaceae; g__Ruminococcus; s__
333807	0	0	0	0	1	0	0	0	0	0	0	0	0	0	0	0	0	0	0	0	4	0	k__Bacteria; p__Firmicutes; c__Clostridia; o__Clostridiales; f__Lachnospiraceae; g__; s__
174353	0	0	1	0	0	0	0	0	0	1	0	0	0	0	1	0	0	0	0	1	0	0	k__Bacteria; p__Firmicutes; c__Clostridia; o__Clostridiales; f__; g__; s__
590209	102	21	119	0	54	1	136	23	166	51	70	143	83	81	45	1	0	0	0	25	1	9	k__Bacteria; p__Firmicutes; c__Clostridia; o__Clostridiales; f__; g__; s__
529192	4	24	33	11	25	233	10	19	13	7	23	8	8	1	7	7	81	24	35	31	17	2	k__Bacteria; p__Firmicutes; c__Clostridia; o__Clostridiales; f__; g__; s__
575677	0	3	0	0	0	0	0	0	0	0	0	0	0	0	0	0	0	0	0	0	0	0	k__Bacteria; p__Bacteroidetes; c__Bacteroidia; o__Bacteroidales; f__Prevotellaceae; g__Prevotella; s__
288681	1171	3	7671	714	0	5	2350	2290	2625	1425	184	1049	1282	714	3127	5	1	0	41	42	3	2003	k__Bacteria; p__Bacteroidetes; c__Bacteroidia; o__Bacteroidales; f__Bacteroidaceae; g__; s__
515362	10	1	10	1	2	0	16	7	5	3	5	9	10	8	3	0	3	1	10	0	5	6	k__Bacteria; p__Firmicutes; c__Clostridia; o__Clostridiales; f__Ruminococcaceae; g__; s__
581782	0	1	0	1	0	1	0	0	0	0	1	0	0	0	1	1	0	0	1	1	0	0	k__Bacteria; p__Proteobacteria; c__Gammaproteobacteria; o__Enterobacteriales; f__Enterobacteriaceae; g__; s__
110016	7	0	4	5	12	1	3	4	1	4	2	2	1	6	1	0	0	2	0	0	0	3	k__Bacteria; p__Firmicutes; c__Clostridia; o__Clostridiales; f__; g__; s__
577123	0	0	0	0	1	0	0	0	0	1	0	0	0	0	0	0	0	0	0	0	0	0	k__Bacteria; p__Proteobacteria; c__Alphaproteobacteria; o__Rhizobiales; f__Phyllobacteriaceae; g__Mesorhizobium; s__
46567	0	0	0	0	0	0	0	0	1	0	2	0	1	0	3	0	0	0	0	0	0	0	k__Bacteria; p__Firmicutes; c__Clostridia; o__Clostridiales; f__Lachnospiraceae; g__Butyrivibrio; s__
355203	1	0	3	0	0	0	0	2	0	0	0	0	1	1	1	0	17	0	0	0	0	0	k__Bacteria; p__Firmicutes; c__Clostridia; o__Clostridiales; f__Ruminococcaceae; g__Ruminococcus; s__
393504	0	0	0	0	0	4	0	0	0	0	0	0	0	0	0	0	0	2	2	0	7	0	k__Bacteria; p__Firmicutes; c__Clostridia; o__Clostridiales; f__Ruminococcaceae; g__; s__
181485	0	0	0	1	1	0	0	0	0	0	0	0	1	0	0	0	1	2	0	0	0	0	k__Bacteria; p__Firmicutes; c__Clostridia; o__Clostridiales; f__Lachnospiraceae; g__[Ruminococcus]; s__
319237	0	0	0	0	0	0	0	0	3	1	0	0	0	0	0	0	0	0	0	0	0	0	k__Bacteria; p__Verrucomicrobia; c__Verruco-5; o__WCHB1-41; f__RFP12; g__; s__
701462	44	19	43	25	0	0	33	17	21	40	37	19	15	31	37	0	2	0	6	0	2	27	k__Bacteria; p__Firmicutes; c__Clostridia; o__Clostridiales; f__Peptococcaceae; g__rc4-4; s__
287544	14	0	0	0	0	0	17	0	2	2	0	12	1	1	0	0	0	0	0	0	0	0	k__Bacteria; p__Firmicutes; c__Clostridia; o__Clostridiales; f__Ruminococcaceae; g__; s__
307680	0	0	1	0	0	0	0	0	0	0	0	0	0	0	0	0	0	0	0	0	0	0	k__Bacteria; p__Firmicutes; c__Clostridia; o__Clostridiales; f__Ruminococcaceae; g__; s__
337285	0	0	0	0	0	0	0	0	0	0	0	0	0	0	0	0	0	0	0	0	0	1	k__Bacteria; p__Firmicutes; c__Clostridia; o__Clostridiales; f__; g__; s__
337580	0	0	0	0	0	0	0	0	0	0	0	0	0	0	0	1	0	1	0	0	2	0	k__Bacteria; p__Firmicutes; c__Clostridia; o__Clostridiales; f__; g__; s__
522961	0	0	0	2	0	0	0	0	0	0	0	0	0	0	0	0	0	0	0	0	0	0	k__Bacteria; p__Firmicutes; c__Clostridia; o__Clostridiales; f__; g__; s__
327423	1	0	3	2	0	0	1	0	1	0	0	0	1	0	1	0	0	0	2	1	1	0	k__Bacteria; p__Firmicutes; c__Clostridia; o__Clostridiales; f__Ruminococcaceae; g__; s__
11376	0	0	0	0	0	0	0	0	0	1	0	0	0	1	0	0	0	0	0	0	0	0	k__Bacteria; p__Actinobacteria; c__Coriobacteriia; o__Coriobacteriales; f__Coriobacteriaceae; g__; s__
311009	1	0	0	0	0	0	5	2	5	0	0	0	0	3	0	0	0	0	0	0	0	0	k__Bacteria; p__Firmicutes; c__Clostridia; o__Clostridiales; f__; g__; s__
664795	222	98	453	115	201	305	330	41	198	100	362	232	212	299	392	135	111	316	147	145	47	141	k__Bacteria; p__Firmicutes; c__Clostridia; o__Clostridiales; f__Ruminococcaceae; g__; s__
580585	94	605	378	1401	599	945	242	159	33	331	166	182	77	208	344	742	1026	921	1359	663	536	156	k__Bacteria; p__Bacteroidetes; c__Bacteroidia; o__Bacteroidales; f__Bacteroidaceae; g__5-7N15; s__
4334844	1	0	0	1	0	1	1	0	1	1	0	0	1	0	1	0	0	1	0	0	0	1	k__Bacteria; p__Firmicutes; c__Clostridia; o__Clostridiales; f__; g__; s__
1763286	0	0	0	0	0	0	0	0	0	0	0	0	0	0	0	0	0	0	0	0	1	0	k__Bacteria; p__Firmicutes; c__Clostridia; o__Clostridiales; f__Clostridiaceae; g__; s__
574655	1	0	2	0	0	0	0	0	0	0	0	3	1	1	3	0	0	0	0	0	0	1	k__Bacteria; p__Proteobacteria; c__Alphaproteobacteria; o__Rhizobiales; f__Methylobacteriaceae; g__Methylobacterium; s__
181572	0	0	0	0	0	0	0	0	0	0	0	0	0	0	0	0	0	0	0	0	1	0	k__Bacteria; p__Firmicutes; c__Clostridia; o__Clostridiales; f__Lachnospiraceae; g__; s__
196713	0	0	0	0	0	0	0	0	0	0	0	0	0	0	0	0	0	0	0	2	0	0	k__Bacteria; p__Firmicutes; c__Clostridia; o__Clostridiales; f__Ruminococcaceae; g__; s__
593514	0	0	0	0	0	0	0	0	0	1	0	0	0	0	0	0	0	0	0	0	0	0	k__Bacteria; p__Firmicutes; c__Clostridia; o__Clostridiales; f__Lachnospiraceae; g__Butyrivibrio; s__
324157	0	0	0	0	0	0	0	0	2	0	0	0	1	1	0	0	0	0	0	0	0	0	k__Bacteria; p__Firmicutes; c__Clostridia; o__Clostridiales; f__Ruminococcaceae; g__; s__
295053	2	0	0	2	0	1	1	0	0	0	0	0	0	0	0	0	0	1	1	0	0	0	k__Bacteria; p__Proteobacteria; c__Gammaproteobacteria; o__Enterobacteriales; f__Enterobacteriaceae; g__; s__
303900	0	0	0	1	0	0	0	0	1	0	0	0	0	0	0	0	0	0	0	0	0	0	k__Bacteria; p__Firmicutes; c__Clostridia; o__Clostridiales; f__Ruminococcaceae; g__; s__
336501	0	0	0	0	0	0	0	0	0	0	0	1	0	1	0	0	0	0	0	0	0	0	k__Bacteria; p__Firmicutes; c__Clostridia; o__Clostridiales; f__; g__; s__
307900	0	0	0	0	0	0	1	0	3	1	3	0	6	1	0	0	0	0	0	0	0	0	k__Bacteria; p__Firmicutes; c__Clostridia; o__Clostridiales; f__Ruminococcaceae; g__; s__
287798	0	0	0	0	0	0	1	0	0	0	0	0	0	0	0	0	0	0	0	0	0	0	k__Bacteria; p__Firmicutes; c__Erysipelotrichi; o__Erysipelotrichales; f__Erysipelotrichaceae; g__; s__
460611	0	0	0	0	0	0	0	0	0	0	0	0	0	0	0	0	0	1	0	4	2	0	k__Bacteria; p__Firmicutes; c__Clostridia; o__Clostridiales; f__; g__; s__
336508	10	3	8	2	0	2	46	28	15	56	21	20	25	14	12	3	0	0	0	33	0	32	k__Bacteria; p__Firmicutes; c__Clostridia; o__Clostridiales; f__; g__; s__
537886	0	0	0	0	1	0	0	0	1	0	0	0	0	0	0	0	0	0	0	0	0	0	k__Bacteria; p__Firmicutes; c__Clostridia; o__Clostridiales; f__; g__; s__
350175	0	0	0	0	0	0	0	0	0	0	0	0	1	0	1	1	1	0	0	0	0	1	k__Bacteria; p__Firmicutes; c__Clostridia; o__Clostridiales; f__Lachnospiraceae; g__; s__
523064	3	34	24	127	71	102	21	6	12	10	5	2	6	3	0	119	257	268	302	76	106	10	k__Bacteria; p__Firmicutes; c__Clostridia; o__Clostridiales; f__Lachnospiraceae; g__; s__
300486	1	0	0	0	0	0	0	0	0	0	0	0	0	0	0	0	0	0	0	1	0	0	k__Bacteria; p__Firmicutes; c__Clostridia; o__Clostridiales; f__Ruminococcaceae; g__Oscillospira; s__
287558	0	0	0	14	1	2	0	0	0	0	0	0	0	0	0	1	3	2	13	0	2	0	k__Bacteria; p__Firmicutes; c__Clostridia; o__Clostridiales; f__Clostridiaceae; g__; s__
4336731	0	0	0	0	0	0	0	0	0	0	0	0	1	0	0	0	0	0	0	0	0	0	k__Bacteria; p__Firmicutes; c__Clostridia; o__Clostridiales; f__Lachnospiraceae; g__Roseburia; s__
559659	0	118	0	18	177	223	1	0	0	0	0	18	0	0	0	243	390	337	524	20	276	0	k__Bacteria; p__Firmicutes; c__Clostridia; o__Clostridiales; f__Ruminococcaceae; g__; s__
182522	0	0	0	1	0	0	0	0	0	0	0	0	0	0	0	0	0	0	0	0	0	0	k__Bacteria; p__Firmicutes; c__Clostridia; o__Clostridiales; f__; g__; s__
515279	0	4	0	10	3	2	0	0	0	0	0	0	0	0	0	4	3	19	7	2	10	0	k__Bacteria; p__Firmicutes; c__Clostridia; o__Clostridiales; f__Lachnospiraceae; g__; s__
74480	1	0	4	0	0	0	0	0	1	0	0	0	0	2	0	0	0	0	0	0	0	0	k__Bacteria; p__Firmicutes; c__Clostridia; o__Clostridiales; f__Clostridiaceae; g__Clostridium; s__
316571	0	0	0	0	0	0	0	0	0	0	0	0	0	0	0	0	0	0	0	0	1	0	k__Bacteria; p__Firmicutes; c__Clostridia; o__Clostridiales; f__Clostridiaceae; g__Clostridium; s__
1625448	0	2	5	2	1	0	7	1	2	3	2	3	1	1	1	0	0	1	0	2	0	5	k__Bacteria; p__Firmicutes; c__Clostridia; o__Clostridiales; f__Clostridiaceae; g__; s__
592913	0	0	0	0	1	2	0	0	0	0	0	0	0	0	0	0	0	0	0	0	0	0	k__Bacteria; p__Firmicutes; c__Clostridia; o__Clostridiales; f__; g__; s__
104272	0	0	0	0	0	0	0	0	0	0	0	0	0	0	0	0	0	0	0	1	0	0	k__Bacteria; p__Firmicutes; c__Clostridia; o__Clostridiales; f__[Mogibacteriaceae]; g__; s__
4341886	0	1	0	0	0	1	1	0	2	0	0	1	0	0	0	1	0	0	1	0	0	0	k__Bacteria; p__Firmicutes; c__Clostridia; o__Clostridiales; f__Ruminococcaceae; g__; s__
339417	1	0	0	0	0	0	0	0	0	0	0	0	0	0	0	0	0	0	0	0	0	0	k__Bacteria; p__Firmicutes; c__Clostridia; o__Clostridiales; f__Lachnospiraceae; g__; s__
297770	96	235	77	517	57	72	49	23	63	68	92	41	142	178	91	637	906	602	449	203	63	63	k__Bacteria; p__Firmicutes; c__Clostridia; o__Clostridiales; f__; g__; s__
305371	0	0	0	0	0	0	0	0	0	0	0	0	0	0	1	0	0	0	0	0	0	0	k__Bacteria; p__Firmicutes; c__Clostridia; o__Clostridiales; f__; g__; s__
352852	0	0	0	1	1	2	0	0	0	1	0	0	0	0	0	2	8	12	0	13	84	0	k__Bacteria; p__Firmicutes; c__Clostridia; o__Clostridiales; f__Lachnospiraceae; g__; s__
4375017	12	74	58	116	147	47	14	9	36	24	4	182	13	36	0	3	2	37	4	487	0	0	k__Bacteria; p__Firmicutes; c__Clostridia; o__Clostridiales; f__; g__; s__
298019	10	40	89	103	8	56	4	21	0	0	33	24	2	2	37	55	146	2	0	114	1	11	k__Bacteria; p__Bacteroidetes; c__Bacteroidia; o__Bacteroidales; f__; g__; s__
328523	1	3	2	2	0	4	1	7	3	3	2	3	2	0	1	1	3	0	1	5	0	3	k__Bacteria; p__Firmicutes; c__Clostridia; o__Clostridiales; f__Ruminococcaceae; g__; s__
4388835	89	133	88	31	68	22	18	8	64	65	2	27	18	238	10	101	59	56	101	82	32	3	k__Bacteria; p__Firmicutes; c__Clostridia; o__Clostridiales; f__Ruminococcaceae; g__; s__
177109	0	0	0	0	0	0	1	0	0	0	0	0	0	0	0	0	0	0	0	0	0	0	k__Bacteria; p__Firmicutes; c__Clostridia; o__Clostridiales; f__Ruminococcaceae; g__Oscillospira; s__
260468	1	0	2	0	0	0	2	2	1	1	0	1	3	0	0	0	0	0	0	0	0	2	k__Bacteria; p__Firmicutes; c__Erysipelotrichi; o__Erysipelotrichales; f__Erysipelotrichaceae; g__p-75-a5; s__
341730	119	235	132	287	39	48	158	190	89	84	170	86	181	52	96	15	210	161	398	119	51	193	k__Bacteria; p__Firmicutes; c__Clostridia; o__Clostridiales; f__Lachnospiraceae; g__Coprococcus; s__
341737	0	0	0	0	0	1	0	0	0	0	0	0	0	0	0	0	0	2	0	0	2	0	k__Bacteria; p__Firmicutes; c__Clostridia; o__Clostridiales; f__; g__; s__
292892	0	1	0	2	1	0	0	3	0	0	2	0	0	0	0	1	1	1	4	4	0	0	k__Bacteria; p__Firmicutes; c__Clostridia; o__Clostridiales; f__; g__; s__
315462	0	0	0	0	0	1	0	0	0	0	0	0	0	0	0	0	0	2	1	0	0	0	k__Bacteria; p__Firmicutes; c__Clostridia; o__Clostridiales; f__; g__; s__
4463569	92	26	67	41	3	4	40	122	143	184	80	135	78	41	155	0	45	13	4	65	0	112	k__Bacteria; p__Firmicutes; c__Clostridia; o__Clostridiales; f__Ruminococcaceae; g__; s__
593357	0	0	0	0	0	0	0	0	0	0	0	0	0	0	0	0	0	0	0	0	2	0	k__Bacteria; p__Bacteroidetes; c__Bacteroidia; o__Bacteroidales; f__Prevotellaceae; g__Prevotella; s__
293471	0	3	1	0	3	1	1	1	3	0	3	2	1	3	2	1	0	3	2	2	0	2	k__Bacteria; p__Firmicutes; c__Clostridia; o__Clostridiales; f__Ruminococcaceae; g__; s__
293470	0	0	0	0	0	0	0	0	0	1	0	1	0	0	1	0	0	0	0	0	0	0	k__Bacteria; p__Firmicutes; c__Clostridia; o__Clostridiales; f__Clostridiaceae; g__Clostridium; s__
295861	0	0	1	0	0	0	0	0	0	0	0	0	0	0	0	0	0	0	0	0	0	0	k__Bacteria; p__Firmicutes; c__Clostridia; o__Clostridiales; f__; g__; s__
309194	0	0	3	1	0	0	0	0	1	1	0	3	2	1	1	0	0	1	0	0	0	2	k__Bacteria; p__Firmicutes; c__Clostridia; o__Clostridiales; f__; g__; s__
351583	2	2	1	1	0	1	0	2	0	5	4	3	3	3	6	0	0	1	1	2	1	1	k__Bacteria; p__Firmicutes; c__Clostridia; o__Clostridiales; f__Clostridiaceae; g__; s__
359750	0	1	0	0	0	0	0	0	0	0	0	0	0	0	0	0	23	0	0	0	0	0	k__Bacteria; p__Firmicutes; c__Clostridia; o__Clostridiales; f__Clostridiaceae; g__; s__
43628	0	0	0	0	0	0	0	0	0	0	0	0	0	0	0	3	0	0	0	0	2	0	k__Bacteria; p__Firmicutes; c__Erysipelotrichi; o__Erysipelotrichales; f__Erysipelotrichaceae; g__[Eubacterium]; s__cylindroides
304482	2	2	1	4	5	3	0	0	0	0	2	0	2	0	0	0	4	2	0	5	0	3	k__Bacteria; p__Bacteroidetes; c__Bacteroidia; o__Bacteroidales; f__[Paraprevotellaceae]; g__CF231; s__
298717	0	0	0	0	0	0	1	0	0	1	1	3	3	0	2	0	0	0	0	2	0	0	k__Bacteria; p__Firmicutes; c__Clostridia; o__Clostridiales; f__Ruminococcaceae; g__; s__
306020	0	0	0	0	1	1	0	1	0	0	0	0	0	0	0	0	1	0	0	0	0	0	k__Bacteria; p__Firmicutes; c__Clostridia; o__Clostridiales; f__Ruminococcaceae; g__; s__
312967	0	0	0	0	0	0	0	0	0	0	0	0	0	0	0	0	0	0	0	0	0	1	k__Bacteria; p__Firmicutes; c__Clostridia; o__Clostridiales; f__Ruminococcaceae; g__; s__
332778	3	0	1	0	0	0	0	0	2	2	0	0	1	0	0	0	2	1	1	1	0	0	k__Bacteria; p__Firmicutes; c__Clostridia; o__Clostridiales; f__Lachnospiraceae; g__; s__
4312642	5	2	1	3	2	1	0	5	4	1	2	2	7	7	9	3	1	1	0	3	1	3	k__Bacteria; p__Firmicutes; c__Clostridia; o__Clostridiales; f__Ruminococcaceae; g__; s__
519836	1	2	10	2	0	1	1	4	2	1	0	2	1	1	11	2	1	0	0	1	1	3	k__Bacteria; p__Bacteroidetes; c__Bacteroidia; o__Bacteroidales; f__Prevotellaceae; g__Prevotella; s__
323737	0	0	6	1	1	0	2	5	4	2	1	0	3	4	4	0	0	1	0	4	1	2	k__Bacteria; p__Firmicutes; c__Clostridia; o__Clostridiales; f__Ruminococcaceae; g__; s__
270433	0	0	0	0	0	0	0	2	0	0	0	2	2	0	0	0	0	0	0	0	0	0	k__Bacteria; p__Firmicutes; c__Clostridia; o__Clostridiales; f__Ruminococcaceae; g__; s__
344940	0	0	0	0	0	0	0	0	1	0	1	0	0	0	0	0	0	0	0	0	0	1	k__Bacteria; p__Firmicutes; c__Clostridia; o__Clostridiales; f__[Mogibacteriaceae]; g__; s__
367142	0	1	0	0	1	0	0	0	1	2	0	1	1	0	0	0	1	1	1	2	1	0	k__Bacteria; p__Firmicutes; c__Clostridia; o__Clostridiales; f__Lachnospiraceae; g__; s__
554560	0	0	0	0	0	0	0	0	1	0	0	0	0	0	0	0	0	0	0	0	0	0	k__Bacteria; p__Firmicutes; c__Clostridia; o__Clostridiales; f__Ruminococcaceae; g__; s__
176077	1	0	1	0	0	0	0	0	0	0	1	2	0	0	0	0	0	0	0	0	0	0	k__Bacteria; p__Firmicutes; c__Clostridia; o__Clostridiales; f__; g__; s__
333235	985	812	1966	372	1892	1293	756	702	887	828	844	949	996	646	1553	818	294	42	749	1462	70	995	k__Bacteria; p__Bacteroidetes; c__Bacteroidia; o__Bacteroidales; f__Rikenellaceae; g__; s__
305758	0	0	0	3	1	2	0	3	0	0	1	0	0	0	0	0	2	8	5	3	0	0	k__Bacteria; p__Tenericutes; c__Mollicutes; o__RF39; f__; g__; s__
289306	0	57	0	39	59	156	0	1	0	0	0	0	0	0	0	73	60	83	44	93	31	0	k__Bacteria; p__Firmicutes; c__Clostridia; o__Clostridiales; f__Ruminococcaceae; g__Oscillospira; s__
553352	0	0	0	2	0	0	0	0	0	0	0	0	0	0	0	1	0	1	0	0	0	0	k__Bacteria; p__Firmicutes; c__Bacilli; o__Lactobacillales; f__Lactobacillaceae; g__Lactobacillus; s__
85199	0	7	0	0	0	0	0	0	0	0	1	0	0	1	0	0	0	0	0	0	0	0	k__Bacteria; p__Firmicutes; c__Clostridia; o__Clostridiales; f__Veillonellaceae; g__; s__
2051	0	0	0	0	0	0	0	0	0	0	0	0	0	0	0	0	0	0	0	0	0	1	k__Bacteria; p__Bacteroidetes; c__Bacteroidia; o__Bacteroidales; f__Prevotellaceae; g__Prevotella; s__
199226	0	0	0	0	0	5	0	0	0	0	0	0	0	0	0	5	0	0	0	1	0	0	k__Bacteria; p__Firmicutes; c__Clostridia; o__Clostridiales; f__Ruminococcaceae; g__; s__
287909	0	0	0	2	2	3	0	0	0	0	0	0	0	0	0	1	1	1	2	2	0	0	k__Bacteria; p__Firmicutes; c__Clostridia; o__Clostridiales; f__; g__; s__
204093	0	0	1	0	0	0	0	0	0	0	0	1	0	0	0	0	0	0	0	0	0	0	k__Bacteria; p__Firmicutes; c__Clostridia; o__Clostridiales; f__Ruminococcaceae; g__Oscillospira; s__
248126	0	0	3	2	0	1	0	0	1	1	0	1	1	0	1	0	2	0	1	2	0	2	k__Bacteria; p__Firmicutes; c__Clostridia; o__Clostridiales; f__Peptostreptococcaceae; g__; s__
1112614	0	170	0	537	551	1509	0	0	35	0	0	0	0	0	0	745	209	7	104	443	12	0	k__Bacteria; p__Firmicutes; c__Clostridia; o__Clostridiales; f__Ruminococcaceae; g__; s__
509709	0	40	1	60	79	133	0	0	0	0	0	1	0	0	0	335	443	263	813	166	100	0	k__Bacteria; p__Firmicutes; c__Clostridia; o__Clostridiales; f__Lachnospiraceae; g__; s__
146314	8	0	6	0	2	0	1	5	12	5	9	5	2	2	4	0	1	1	0	0	4	9	k__Bacteria; p__Tenericutes; c__Mollicutes; o__RF39; f__; g__; s__
327184	0	0	0	0	0	0	0	0	0	0	0	0	1	0	0	0	0	0	0	0	0	0	k__Bacteria; p__Firmicutes; c__Clostridia; o__Clostridiales; f__; g__; s__
330414	1	1	0	2	2	2	0	1	2	2	2	4	0	1	3	0	7	2	2	10	1	3	k__Bacteria; p__Firmicutes; c__Clostridia; o__Clostridiales; f__; g__; s__
582069	0	0	0	0	0	0	0	0	0	0	1	0	0	0	0	0	0	0	0	0	0	0	k__Bacteria; p__Actinobacteria; c__Coriobacteriia; o__Coriobacteriales; f__Coriobacteriaceae; g__Atopobium; s__
579541	54	12	92	5	18	31	32	22	63	34	39	52	42	43	40	15	7	8	9	43	0	26	k__Bacteria; p__Firmicutes; c__Clostridia; o__Clostridiales; f__Ruminococcaceae; g__; s__
585815	0	2	0	0	0	0	0	0	0	0	0	0	1	0	0	1	0	0	1	2	1	1	k__Bacteria; p__Synergistetes; c__Synergistia; o__Synergistales; f__Dethiosulfovibrionaceae; g__Pyramidobacter; s__
300065	4	10	4	17	3	10	0	23	17	6	5	11	5	4	8	4	7	2	13	4	7	11	k__Bacteria; p__Firmicutes; c__Clostridia; o__Clostridiales; f__Ruminococcaceae; g__; s__
293104	0	0	0	0	0	0	0	0	0	1	0	0	1	0	0	0	0	0	0	0	0	0	k__Bacteria; p__Firmicutes; c__Clostridia; o__Clostridiales; f__Lachnospiraceae; g__; s__
578147	23	0	8	0	4	1	68	37	59	64	31	17	44	75	52	8	0	0	4	0	0	34	k__Bacteria; p__Firmicutes; c__Clostridia; o__Clostridiales; f__Ruminococcaceae; g__; s__
306087	1	0	18	0	0	0	3	11	2	5	18	5	5	6	9	0	0	0	0	0	0	5	k__Bacteria; p__Lentisphaerae; c__[Lentisphaeria]; o__Victivallales; f__Victivallaceae; g__; s__
152612	0	1	0	0	1	0	1	1	1	0	0	0	0	0	0	1	0	0	0	0	0	0	k__Bacteria; p__Firmicutes; c__Clostridia; o__Clostridiales; f__; g__; s__
817339	0	16	0	1	0	0	0	0	0	0	0	0	0	0	0	0	0	0	0	0	0	0	k__Bacteria; p__Firmicutes; c__Clostridia; o__Clostridiales; f__Veillonellaceae; g__Acidaminococcus; s__
356167	0	4	0	13	3	17	1	0	0	1	0	6	13	1	0	0	0	2	2	13	2	1	k__Bacteria; p__Firmicutes; c__Clostridia; o__Clostridiales; f__Ruminococcaceae; g__; s__
592004	0	0	13	0	5	0	8	1	3	8	2	2	4	8	6	0	1	0	1	4	0	6	k__Bacteria; p__Firmicutes; c__Clostridia; o__Clostridiales; f__Ruminococcaceae; g__; s__
443620	1	0	1	0	0	0	1	0	2	0	0	0	3	1	0	0	0	0	0	0	0	3	k__Bacteria; p__Firmicutes; c__Clostridia; o__Clostridiales; f__Ruminococcaceae; g__Oscillospira; s__
335757	0	0	1	0	0	0	0	0	0	0	0	0	0	0	0	0	0	0	0	0	0	0	k__Bacteria; p__Firmicutes; c__Clostridia; o__Clostridiales; f__Ruminococcaceae; g__; s__
297662	0	0	2	0	0	0	0	0	1	0	1	0	2	1	1	0	0	0	0	0	0	0	k__Bacteria; p__Firmicutes; c__Clostridia; o__Clostridiales; f__; g__; s__
513598	0	0	0	0	0	0	0	0	0	0	1	0	0	0	0	0	0	0	0	0	0	0	k__Bacteria; p__Bacteroidetes; c__Bacteroidia; o__Bacteroidales; f__Rikenellaceae; g__; s__
290251	20	5	55	6	25	13	11	9	73	30	9	10	6	8	40	58	98	16	9	70	1	4	k__Bacteria; p__Firmicutes; c__Clostridia; o__Clostridiales; f__Clostridiaceae; g__Clostridium; s__
290253	1	0	328	0	0	0	0	0	5	101	3	1	8	1	0	0	1	0	0	0	0	1	k__Bacteria; p__Firmicutes; c__Clostridia; o__Clostridiales; f__Ruminococcaceae; g__Oscillospira; s__
268730	0	0	0	1	2	4	0	0	0	0	0	0	0	0	0	0	1	6	8	4	0	0	k__Bacteria; p__Firmicutes; c__Clostridia; o__Clostridiales; f__; g__; s__
560535	0	0	0	0	0	1	0	0	0	0	0	0	0	0	0	0	0	0	0	0	0	0	k__Bacteria; p__Firmicutes; c__Clostridia; o__Clostridiales; f__Ruminococcaceae; g__; s__
520004	1	86	33	347	12	140	7	1	2	3	0	19	10	3	1	497	848	486	472	83	102	54	k__Bacteria; p__Firmicutes; c__Clostridia; o__Clostridiales; f__; g__; s__
269156	0	0	0	0	0	0	0	0	0	0	0	0	1	0	0	0	0	0	0	0	0	0	k__Bacteria; p__Firmicutes; c__Clostridia; o__Clostridiales; f__Ruminococcaceae; g__; s__
210890	0	1	0	0	0	0	0	0	0	0	0	0	2	0	0	0	1	0	0	0	0	0	k__Bacteria; p__Firmicutes; c__Clostridia; o__Clostridiales; f__Ruminococcaceae; g__; s__
198151	0	24	0	1	0	2	0	0	0	0	0	0	0	0	0	0	0	0	0	0	0	0	k__Bacteria; p__Firmicutes; c__Clostridia; o__Clostridiales; f__Ruminococcaceae; g__; s__
353322	0	2	0	3	1	0	0	1	0	0	0	1	0	0	0	0	0	0	0	0	0	0	k__Bacteria; p__Firmicutes; c__Clostridia; o__Clostridiales; f__Ruminococcaceae; g__; s__
333348	0	0	0	0	0	0	1	0	0	0	1	0	0	0	0	0	0	0	0	0	0	0	k__Bacteria; p__Firmicutes; c__Clostridia; o__Clostridiales; f__Clostridiaceae; g__Clostridium; s__
210895	0	0	0	5	0	1	0	0	0	0	0	0	0	0	0	0	0	0	0	0	0	0	k__Bacteria; p__Firmicutes; c__Clostridia; o__Clostridiales; f__; g__; s__
302632	83	48	104	50	349	47	54	104	111	105	63	49	36	72	200	432	18	86	12	225	42	53	k__Bacteria; p__Firmicutes; c__Clostridia; o__Clostridiales; f__Clostridiaceae; g__Clostridium; s__
324863	0	0	0	0	0	0	0	0	1	4	2	1	0	0	1	0	0	0	0	0	0	3	k__Bacteria; p__Firmicutes; c__Clostridia; o__Clostridiales; f__Lachnospiraceae; g__; s__
33043	0	0	0	0	0	0	1	0	0	0	0	0	0	0	0	0	0	0	0	0	0	0	k__Bacteria; p__Proteobacteria; c__Alphaproteobacteria; o__Rhizobiales; f__Rhizobiaceae; g__Agrobacterium; s__
289015	1	0	4	0	0	2	5	2	6	4	5	4	1	1	1	0	0	0	0	0	0	6	k__Bacteria; p__Firmicutes; c__Clostridia; o__Clostridiales; f__Ruminococcaceae; g__; s__
333341	0	0	0	0	0	0	0	1	0	0	0	0	0	0	0	0	0	0	0	0	0	0	k__Bacteria; p__Firmicutes; c__Clostridia; o__Clostridiales; f__Lachnospiraceae; g__; s__
773823	0	0	0	1	0	0	0	0	0	0	0	0	0	0	0	1	0	0	0	0	0	0	k__Bacteria; p__Firmicutes; c__Clostridia; o__Clostridiales; f__Veillonellaceae; g__Anaerovibrio; s__
346769	0	0	1	0	0	0	0	0	0	0	0	0	0	0	0	0	0	0	0	0	0	0	k__Bacteria; p__Tenericutes; c__Mollicutes; o__RF39; f__; g__; s__
565572	0	0	0	0	0	0	0	0	0	0	1	0	0	0	1	0	0	0	0	0	0	0	k__Bacteria; p__Cyanobacteria; c__4C0d-2; o__YS2; f__; g__; s__
870421	75	37	80	31	30	30	85	60	83	77	85	90	85	56	76	8	32	19	66	32	5	121	k__Bacteria; p__Firmicutes; c__Clostridia; o__Clostridiales; f__Ruminococcaceae; g__; s__
268757	0	1	0	0	0	0	0	0	0	0	0	0	1	0	0	0	0	0	0	0	0	0	k__Bacteria; p__Tenericutes; c__Mollicutes; o__RF39; f__; g__; s__
346761	0	1	0	10	2	0	0	2	0	1	1	1	5	2	8	1	1	5	1	10	0	3	k__Bacteria; p__Firmicutes; c__Clostridia; o__Clostridiales; f__Ruminococcaceae; g__; s__
4303423	0	1	0	0	0	1	0	0	0	0	0	0	0	1	1	0	0	0	0	0	0	0	k__Bacteria; p__Cyanobacteria; c__4C0d-2; o__YS2; f__; g__; s__
4483990	190	380	475	2281	493	685	268	132	394	511	227	424	168	370	1135	1290	773	5267	1598	2752	2049	363	k__Bacteria; p__Bacteroidetes; c__Bacteroidia; o__Bacteroidales; f__; g__; s__
346559	2	2	3	2	10	0	9	1	4	1	2	4	4	1	0	2	29	8	1	9	0	4	k__Bacteria; p__Firmicutes; c__Clostridia; o__Clostridiales; f__Lachnospiraceae; g__; s__
522858	0	0	4	0	1	0	0	0	0	0	0	0	0	0	0	0	0	0	1	0	0	0	k__Bacteria; p__Bacteroidetes; c__Bacteroidia; o__Bacteroidales; f__[Paraprevotellaceae]; g__[Prevotella]; s__
1145091	0	0	0	0	0	0	0	0	1	0	0	0	0	0	0	0	0	0	0	0	0	0	k__Bacteria; p__Proteobacteria; c__Alphaproteobacteria; o__Rhizobiales; f__Phyllobacteriaceae; g__; s__
183620	0	0	0	0	0	0	1	1	0	1	0	1	0	0	0	0	0	0	0	0	0	0	k__Bacteria; p__Firmicutes; c__Clostridia; o__Clostridiales; f__Ruminococcaceae; g__; s__
307916	0	0	1	0	0	0	0	0	0	0	0	0	0	0	0	0	0	1	0	0	0	1	k__Bacteria; p__Bacteroidetes; c__Bacteroidia; o__Bacteroidales; f__; g__; s__
290030	1	2	0	1	2	0	2	1	0	1	1	0	2	1	1	1	2	1	5	1	0	1	k__Bacteria; p__Firmicutes; c__Clostridia; o__Clostridiales; f__Lachnospiraceae; g__; s__
15700	10	43	24	7	16	6	15	16	36	9	24	16	9	13	8	26	2	1	1	17	5	14	k__Bacteria; p__Tenericutes; c__Mollicutes; o__RF39; f__; g__; s__
753891	1	4	0	0	2	0	1	0	0	0	0	1	1	0	0	3	0	0	0	1	0	1	k__Bacteria; p__Firmicutes; c__Clostridia; o__Clostridiales; f__Lachnospiraceae; g__; s__
940433	1	1	0	0	0	0	0	0	0	0	0	0	1	0	0	0	0	0	0	0	0	0	k__Bacteria; p__Bacteroidetes; c__Bacteroidia; o__Bacteroidales; f__S24-7; g__; s__
708401	1	0	0	0	0	0	0	1	0	0	1	0	1	0	0	0	0	0	0	1	0	0	k__Bacteria; p__Firmicutes; c__Clostridia; o__Clostridiales; f__Ruminococcaceae; g__; s__
274592	2	0	0	0	0	0	0	1	1	1	0	0	1	0	0	0	0	0	0	0	0	3	k__Bacteria; p__Firmicutes; c__Clostridia; o__Clostridiales; f__; g__; s__
543508	0	0	0	2	0	0	0	0	0	0	0	0	1	0	0	1	1	6	1	3	4	1	k__Bacteria; p__Tenericutes; c__Mollicutes; o__Mycoplasmatales; f__Mycoplasmataceae; g__Mycoplasma; s__
4322943	0	1	0	0	0	0	0	0	0	0	0	0	0	0	0	0	0	0	0	0	0	0	k__Bacteria; p__Firmicutes; c__Clostridia; o__Clostridiales; f__Lachnospiraceae; g__Coprococcus; s__
183827	0	0	0	0	0	0	0	0	1	0	0	0	0	0	0	0	0	0	0	0	0	0	k__Bacteria; p__Firmicutes; c__Clostridia; o__Clostridiales; f__Ruminococcaceae; g__; s__
517347	0	5	0	15	17	6	0	0	0	0	1	1	0	0	1	0	1	10	3	0	1	2	k__Bacteria; p__Firmicutes; c__Clostridia; o__Clostridiales; f__Ruminococcaceae; g__; s__
517344	0	2	0	1	0	1	0	0	0	0	0	0	0	0	0	0	4	2	0	0	2	0	k__Bacteria; p__Firmicutes; c__Clostridia; o__Clostridiales; f__Veillonellaceae; g__Anaerovibrio; s__
352559	0	0	0	0	0	0	0	0	0	0	0	0	0	0	0	0	2	1	0	1	4	0	k__Bacteria; p__Firmicutes; c__Clostridia; o__Clostridiales; f__Lachnospiraceae; g__; s__
313396	0	0	0	0	0	0	0	0	1	2	0	1	0	0	0	0	0	0	0	0	0	0	k__Bacteria; p__Firmicutes; c__Clostridia; o__Clostridiales; f__Lachnospiraceae; g__Butyrivibrio; s__
302746	0	0	0	1	0	1	0	0	1	2	0	0	1	0	1	0	3	0	0	1	0	0	k__Bacteria; p__Firmicutes; c__Clostridia; o__Clostridiales; f__Lachnospiraceae; g__; s__
278609	0	0	0	0	28	17	0	0	0	0	0	0	0	0	0	9	1	0	0	8	1	0	k__Bacteria; p__Firmicutes; c__Clostridia; o__Clostridiales; f__Ruminococcaceae; g__Oscillospira; s__
347369	0	0	0	0	1	2	1	0	6	1	1	11	0	23	0	1	0	0	2	2	0	0	k__Bacteria; p__Firmicutes; c__Clostridia; o__Clostridiales; f__; g__; s__
332185	0	0	0	0	0	0	0	0	0	0	0	0	0	1	0	0	0	0	0	1	0	0	k__Bacteria; p__Firmicutes; c__Clostridia; o__Clostridiales; f__Ruminococcaceae; g__; s__
341263	295	100	235	50	317	162	338	547	330	620	302	275	250	259	845	400	184	275	52	521	0	280	k__Bacteria; p__Firmicutes; c__Clostridia; o__Clostridiales; f__Ruminococcaceae; g__; s__
333690	1	0	0	1	2	0	5	0	1	6	1	1	0	6	2	0	1	4	1	0	1	7	k__Bacteria; p__Bacteroidetes; c__Bacteroidia; o__Bacteroidales; f__Bacteroidaceae; g__5-7N15; s__
299295	0	0	0	9	1	0	0	0	0	0	0	0	0	0	0	0	0	0	0	2	0	0	k__Bacteria; p__Firmicutes; c__Erysipelotrichi; o__Erysipelotrichales; f__Erysipelotrichaceae; g__Coprobacillus; s__
571165	16	0	11	0	0	0	11	4	24	12	6	12	14	15	4	1	1	1	1	1	0	1	k__Bacteria; p__Firmicutes; c__Clostridia; o__Clostridiales; f__Ruminococcaceae; g__; s__
99436	0	11	0	1	1	0	0	0	1	0	0	0	1	0	0	0	1	1	1	4	1	0	k__Bacteria; p__Firmicutes; c__Clostridia; o__Clostridiales; f__Veillonellaceae; g__Selenomonas; s__ruminantium
4311041	281	0	772	0	5	38	697	86	203	335	539	292	269	467	162	1	0	0	0	0	1	214	k__Bacteria; p__Firmicutes; c__Clostridia; o__Clostridiales; f__Ruminococcaceae; g__; s__
211947	0	0	1	0	0	0	0	0	0	0	0	0	0	0	0	0	0	0	0	0	0	0	k__Bacteria; p__Firmicutes; c__Clostridia; o__Clostridiales; f__Clostridiaceae; g__; s__
589410	9	0	0	0	36	0	2	3	1	17	12	30	0	72	4	2	0	0	0	0	0	0	k__Bacteria; p__Cyanobacteria; c__4C0d-2; o__YS2; f__; g__; s__
102090	0	0	0	0	0	0	0	3	0	1	0	0	0	0	0	0	0	0	0	0	0	0	k__Bacteria; p__Firmicutes; c__Clostridia; o__Clostridiales; f__; g__; s__
508866	0	0	2	0	0	0	0	0	0	1	1	0	2	0	3	0	0	0	0	0	0	1	k__Bacteria; p__Actinobacteria; c__Coriobacteriia; o__Coriobacteriales; f__Coriobacteriaceae; g__; s__
3641385	0	0	0	1	1	0	0	0	0	0	0	0	0	0	1	0	0	0	1	0	0	0	k__Bacteria; p__Firmicutes; c__Clostridia; o__Clostridiales; f__; g__; s__
589419	0	136	0	2	0	0	0	0	2	0	0	0	1	0	0	1	1	13	27	0	0	2	k__Bacteria; p__Firmicutes; c__Clostridia; o__Clostridiales; f__Veillonellaceae; g__Succiniclasticum; s__
194107	0	0	0	0	0	0	0	0	0	0	0	1	0	0	0	0	0	0	0	0	0	0	k__Bacteria; p__Firmicutes; c__Clostridia; o__Clostridiales; f__Lachnospiraceae; g__; s__
331472	0	0	0	0	0	0	0	0	0	0	0	0	0	0	0	0	0	1	0	0	0	0	k__Bacteria; p__Firmicutes; c__Clostridia; o__Clostridiales; f__Ruminococcaceae; g__; s__
300805	1	0	4	0	1	0	7	0	2	1	2	0	3	5	2	0	0	0	0	0	1	1	k__Bacteria; p__Firmicutes; c__Clostridia; o__Clostridiales; f__Ruminococcaceae; g__; s__
365634	0	0	0	0	0	0	0	0	0	0	0	0	0	0	0	0	0	2	0	0	0	0	k__Bacteria; p__Firmicutes; c__Clostridia; o__Clostridiales; f__Lachnospiraceae; g__Roseburia; s__
4466621	0	0	0	1	0	0	0	0	0	0	0	0	0	0	0	0	0	0	0	0	1	0	k__Bacteria; p__Firmicutes; c__Clostridia; o__Clostridiales; f__Ruminococcaceae; g__Ruminococcus; s__
316267	0	0	0	0	0	0	0	0	0	0	0	0	0	0	0	0	1	0	0	0	0	0	k__Bacteria; p__Firmicutes; c__Clostridia; o__Clostridiales; f__Clostridiaceae; g__Clostridium; s__
4432463	0	0	0	0	0	1	0	0	0	0	0	0	0	0	0	0	0	0	0	1	1	0	k__Bacteria; p__Actinobacteria; c__Coriobacteriia; o__Coriobacteriales; f__Coriobacteriaceae; g__; s__
300809	2	0	0	0	11	1	1	1	2	3	0	6	4	1	1	0	0	2	1	6	0	0	k__Bacteria; p__Firmicutes; c__Clostridia; o__Clostridiales; f__; g__; s__
313086	0	0	0	0	0	0	0	1	0	0	1	0	0	0	2	0	0	0	1	0	0	0	k__Bacteria; p__Firmicutes; c__Clostridia; o__Clostridiales; f__Lachnospiraceae; g__Dorea; s__
1007180	1	0	1	0	0	0	4	1	1	2	1	1	3	0	4	0	0	0	0	0	0	1	k__Bacteria; p__Proteobacteria; c__Alphaproteobacteria; o__Rhizobiales; f__Methylobacteriaceae; g__Methylobacterium; s__
324099	1	13	2	1	8	0	0	4	2	1	1	0	2	0	4	0	2	2	0	6	0	1	k__Bacteria; p__Firmicutes; c__Clostridia; o__Clostridiales; f__Christensenellaceae; g__; s__
541167	2	0	2	0	0	0	0	1	0	0	0	2	1	2	2	0	6	0	0	0	0	3	k__Bacteria; p__Firmicutes; c__Clostridia; o__Clostridiales; f__[Mogibacteriaceae]; g__; s__
285497	0	0	0	0	0	0	0	0	0	0	0	0	0	0	0	0	0	0	0	0	0	1	k__Bacteria; p__Proteobacteria; c__Alphaproteobacteria; o__Caulobacterales; f__Caulobacteraceae; g__; s__
151623	0	14	0	3	1	5	0	0	0	0	0	0	0	0	0	1	1	2	0	1	0	1	k__Bacteria; p__Firmicutes; c__Clostridia; o__Clostridiales; f__Veillonellaceae; g__Megasphaera; s__
3272764	0	0	0	0	0	0	1	2	2	2	3	0	2	0	1	0	0	0	0	0	1	0	k__Bacteria; p__Firmicutes; c__Clostridia; o__Clostridiales; f__Lachnospiraceae; g__; s__
342510	429	429	1043	225	172	135	526	66	263	290	228	387	344	889	420	89	116	46	522	165	11	124	k__Bacteria; p__Firmicutes; c__Clostridia; o__Clostridiales; f__Ruminococcaceae; g__; s__
296633	0	0	0	0	0	0	1	0	0	0	1	0	0	0	0	0	0	0	0	0	0	0	k__Bacteria; p__Firmicutes; c__Clostridia; o__Clostridiales; f__Ruminococcaceae; g__; s__
168698	0	3	0	0	2	0	0	0	0	0	0	0	0	0	0	0	0	3	0	3	0	0	k__Bacteria; p__Firmicutes; c__Clostridia; o__Clostridiales; f__; g__; s__
317646	0	0	1	0	0	0	0	0	0	0	0	0	0	0	0	0	1	0	1	1	0	0	k__Bacteria; p__Firmicutes; c__Clostridia; o__Clostridiales; f__Lachnospiraceae; g__Dorea; s__
322464	11	0	32	0	0	0	14	14	16	2	10	3	5	18	7	0	0	0	0	0	0	79	k__Bacteria; p__Firmicutes; c__Clostridia; o__Clostridiales; f__Ruminococcaceae; g__Oscillospira; s__
347553	0	0	1	0	0	0	0	0	1	0	0	0	0	0	0	0	0	1	0	0	0	0	k__Bacteria; p__Firmicutes; c__Clostridia; o__Clostridiales; f__Peptostreptococcaceae; g__Clostridium; s__ruminantium
738351	0	1	29	3	2	1	8	2	19	1	1	3	21	2	1	0	6	29	2	6	3	10	k__Bacteria; p__Firmicutes; c__Clostridia; o__Clostridiales; f__Ruminococcaceae; g__; s__
2287761	13	1	10	13	0	0	11	6	2	9	3	2	3	3	0	0	0	0	0	1	0	1	k__Bacteria; p__Proteobacteria; c__Alphaproteobacteria; o__Rickettsiales; f__; g__; s__
333768	71	0	162	0	40	1	113	29	102	76	56	113	62	102	72	0	1	0	0	10	0	53	k__Bacteria; p__Firmicutes; c__Clostridia; o__Clostridiales; f__Ruminococcaceae; g__Oscillospira; s__
4346374	0	0	0	1	0	2	0	0	0	0	0	0	0	0	0	0	0	0	0	0	0	0	k__Bacteria; p__Bacteroidetes; c__Bacteroidia; o__Bacteroidales; f__Bacteroidaceae; g__Bacteroides; s__
465989	0	0	1	0	0	0	0	0	0	0	0	0	0	0	0	0	0	0	0	0	0	0	k__Bacteria; p__Actinobacteria; c__Actinobacteria; o__Actinomycetales; f__Corynebacteriaceae; g__Corynebacterium; s__
1145560	0	0	0	0	0	0	0	0	0	0	0	0	0	0	0	0	0	0	0	1	0	0	k__Bacteria; p__Proteobacteria; c__Alphaproteobacteria; o__Rhizobiales; f__; g__; s__
3537197	0	0	0	0	0	0	0	0	0	0	0	1	0	0	0	0	0	0	0	0	0	0	k__Bacteria; p__Firmicutes; c__Clostridia; o__Clostridiales; f__Lachnospiraceae; g__Anaerostipes; s__
216010	0	0	0	0	0	1	0	0	1	0	1	0	0	0	0	0	0	0	0	0	0	1	k__Bacteria; p__Firmicutes; c__Clostridia; o__Clostridiales; f__[Mogibacteriaceae]; g__; s__
353195	0	0	2	0	0	0	0	1	2	1	3	1	1	0	0	1	0	2	0	1	3	1	k__Bacteria; p__Firmicutes; c__Clostridia; o__Clostridiales; f__; g__; s__
353194	1822	3539	9673	1724	2040	2831	2412	3897	1545	3062	1783	1604	3130	2185	8207	293	393	1858	1646	2816	558	3679	k__Bacteria; p__Bacteroidetes; c__Bacteroidia; o__Bacteroidales; f__Rikenellaceae; g__; s__
565174	0	0	0	0	0	0	0	0	1	0	0	0	0	0	1	0	0	0	0	0	0	0	k__Archaea; p__Euryarchaeota; c__Methanobacteria; o__Methanobacteriales; f__Methanobacteriaceae; g__Methanosphaera; s__
68837	0	0	0	0	0	0	0	0	0	0	1	0	0	0	1	0	0	0	0	0	1	0	k__Bacteria; p__Spirochaetes; c__Spirochaetes; o__Spirochaetales; f__Spirochaetaceae; g__Treponema; s__
316760	0	1	0	2	0	1	0	0	0	0	1	1	0	0	0	1	1	0	1	1	0	0	k__Bacteria; p__Firmicutes; c__Clostridia; o__Clostridiales; f__Ruminococcaceae; g__; s__
540086	0	0	0	0	0	0	0	0	0	1	0	0	0	0	0	0	0	1	1	0	0	0	k__Bacteria; p__Firmicutes; c__Clostridia; o__Clostridiales; f__Peptostreptococcaceae; g__; s__
552071	0	2	1	0	1	0	0	0	0	0	0	1	1	0	1	1	1	0	0	0	0	1	k__Bacteria; p__Bacteroidetes; c__Bacteroidia; o__Bacteroidales; f__Prevotellaceae; g__Prevotella; s__
288458	0	0	0	0	0	0	0	0	0	0	0	0	0	0	0	0	0	1	0	0	0	0	k__Bacteria; p__Firmicutes; c__Clostridia; o__Clostridiales; f__Ruminococcaceae; g__; s__
433676	0	0	0	0	0	0	0	0	0	0	0	0	0	0	0	0	1	0	0	0	1	0	k__Bacteria; p__Firmicutes; c__Bacilli; o__Lactobacillales; f__Lactobacillaceae; g__Lactobacillus; s__reuteri
815077	0	4	0	0	0	0	0	0	0	0	0	0	0	0	0	0	0	0	0	0	0	0	k__Bacteria; p__Bacteroidetes; c__Bacteroidia; o__Bacteroidales; f__S24-7; g__; s__
4308154	80	316	163	287	305	108	118	13	86	106	147	71	126	127	175	100	358	341	302	196	328	51	k__Bacteria; p__Firmicutes; c__Clostridia; o__Clostridiales; f__; g__; s__
785526	0	0	0	0	0	0	0	0	1	0	2	0	0	0	0	0	0	0	0	0	0	0	k__Bacteria; p__Proteobacteria; c__Alphaproteobacteria; o__Rhizobiales; f__Methylobacteriaceae; g__; s__
528581	0	0	0	0	0	0	0	0	0	0	0	0	0	0	0	0	0	1	0	0	0	0	k__Bacteria; p__Firmicutes; c__Clostridia; o__Clostridiales; f__Lachnospiraceae; g__; s__
194659	0	0	0	0	0	0	0	0	0	0	0	1	0	0	0	0	0	0	0	0	0	0	k__Bacteria; p__Firmicutes; c__Clostridia; o__Clostridiales; f__Clostridiaceae; g__; s__
516366	0	0	0	0	0	1	0	1	0	1	0	0	0	0	1	0	0	0	0	0	0	0	k__Bacteria; p__Bacteroidetes; c__Bacteroidia; o__Bacteroidales; f__; g__; s__
752763	36	0	128	0	1	0	103	1	79	17	33	173	44	61	2	0	0	0	0	0	0	0	k__Bacteria; p__Lentisphaerae; c__[Lentisphaeria]; o__Victivallales; f__Victivallaceae; g__; s__
326348	48	0	64	0	0	0	38	345	61	47	96	35	18	22	40	1	0	0	0	7	0	99	k__Bacteria; p__Firmicutes; c__Clostridia; o__Clostridiales; f__Ruminococcaceae; g__Ruminococcus; s__
206256	0	0	0	0	0	0	0	0	0	0	2	0	0	0	0	0	0	0	0	0	0	0	k__Bacteria; p__Cyanobacteria; c__4C0d-2; o__YS2; f__; g__; s__
312364	0	0	0	1	0	0	0	0	0	0	0	0	0	0	0	0	0	0	0	0	1	1	k__Bacteria; p__Firmicutes; c__Clostridia; o__Clostridiales; f__; g__; s__
607877	3	0	2	0	0	0	3	1	5	7	2	2	7	5	9	0	0	0	0	0	1	3	k__Bacteria; p__Firmicutes; c__Clostridia; o__Clostridiales; f__Lachnospiraceae; g__Shuttleworthia; s__
526982	0	0	0	1	0	0	0	0	0	0	0	0	0	0	0	0	0	0	0	0	0	0	k__Bacteria; p__Firmicutes; c__Clostridia; o__Clostridiales; f__Lachnospiraceae; g__Dorea; s__
526983	81	16	318	12	3	11	149	63	94	118	101	149	283	232	270	17	4	35	34	15	0	102	k__Bacteria; p__Firmicutes; c__Clostridia; o__Clostridiales; f__Ruminococcaceae; g__; s__
305608	0	1	0	2	0	1	0	0	0	0	0	0	0	0	0	0	1	0	1	0	1	1	k__Bacteria; p__Firmicutes; c__Clostridia; o__Clostridiales; f__Veillonellaceae; g__Phascolarctobacterium; s__
583134	0	0	0	0	0	0	0	0	1	1	0	1	0	0	0	0	0	0	0	0	0	0	k__Bacteria; p__Firmicutes; c__Clostridia; o__Clostridiales; f__Ruminococcaceae; g__; s__
343709	0	0	0	0	0	0	0	0	0	0	0	0	0	0	0	0	0	1	0	0	0	0	k__Bacteria; p__Firmicutes; c__Clostridia; o__Clostridiales; f__Ruminococcaceae; g__; s__
26704	0	0	0	0	0	0	0	0	1	1	0	1	0	0	2	0	0	0	2	1	0	0	k__Bacteria; p__Firmicutes; c__Clostridia; o__Clostridiales; f__Clostridiaceae; g__Clostridium; s__
263895	0	1	0	1	0	0	0	0	0	0	0	0	0	0	0	0	0	0	0	0	0	0	k__Bacteria; p__Firmicutes; c__Clostridia; o__Clostridiales; f__Peptococcaceae; g__rc4-4; s__
189820	1	0	0	0	0	0	0	0	1	0	0	0	0	0	0	0	3	0	0	1	0	0	k__Bacteria; p__Firmicutes; c__Clostridia; o__Clostridiales; f__Ruminococcaceae; g__Ruminococcus; s__
273960	0	0	3	0	0	0	2	0	0	0	0	2	0	0	0	0	0	0	0	0	0	1	k__Bacteria; p__Firmicutes; c__Clostridia; o__Clostridiales; f__; g__; s__
353686	0	0	0	0	0	0	0	0	0	0	0	0	0	0	0	0	0	1	0	0	0	0	k__Bacteria; p__Bacteroidetes; c__Flavobacteriia; o__Flavobacteriales; f__[Weeksellaceae]; g__; s__
4296778	0	0	0	0	1	0	0	0	0	0	0	0	0	0	0	0	0	1	0	0	0	0	k__Bacteria; p__Firmicutes; c__Clostridia; o__Clostridiales; f__Lachnospiraceae; g__; s__
175741	0	0	0	0	0	0	0	0	0	0	0	0	0	0	0	0	0	1	0	0	3	0	k__Bacteria; p__Firmicutes; c__Clostridia; o__Clostridiales; f__; g__; s__
590980	0	6	0	13	7	4	0	0	0	0	0	0	0	0	0	6	23	7	18	10	6	0	k__Bacteria; p__Firmicutes; c__Clostridia; o__Clostridiales; f__; g__; s__
4296777	7	0	0	0	13	0	19	4	45	10	18	10	12	27	0	0	0	0	0	0	0	0	k__Bacteria; p__Firmicutes; c__Clostridia; o__Clostridiales; f__; g__; s__
4296771	3	0	9	4	1	1	31	5	10	17	5	4	16	13	5	1	0	1	0	2	0	7	k__Bacteria; p__Firmicutes; c__Clostridia; o__Clostridiales; f__Ruminococcaceae; g__; s__
296962	0	0	0	0	0	0	0	0	1	0	1	0	0	1	0	0	0	0	0	0	1	0	k__Bacteria; p__Firmicutes; c__Clostridia; o__Clostridiales; f__Ruminococcaceae; g__; s__
215731	0	0	0	0	0	0	0	0	1	0	1	0	4	0	0	0	0	0	0	0	0	0	k__Bacteria; p__Firmicutes; c__Clostridia; o__Clostridiales; f__; g__; s__
2693230	0	0	0	0	0	0	0	0	0	0	0	0	0	0	0	0	0	0	0	0	0	1	k__Bacteria; p__Proteobacteria; c__Alphaproteobacteria; o__Rhizobiales; f__Methylobacteriaceae; g__; s__
259533	0	0	0	0	3	0	0	0	0	0	0	0	0	0	0	0	0	0	0	3	0	0	k__Bacteria; p__Spirochaetes; c__Spirochaetes; o__Spirochaetales; f__Spirochaetaceae; g__Treponema; s__
793109	0	0	1	0	0	0	0	0	0	0	0	0	0	0	0	0	0	0	0	1	0	0	k__Bacteria; p__Firmicutes; c__Clostridia; o__Clostridiales; f__Ruminococcaceae; g__; s__
4452400	0	1	0	0	0	0	0	0	0	0	0	0	0	0	0	0	0	0	0	0	0	0	k__Bacteria; p__Firmicutes; c__Clostridia; o__Clostridiales; f__Lachnospiraceae; g__; s__
154576	0	0	0	0	0	0	1	0	0	0	0	0	0	0	0	0	0	0	0	0	0	0	k__Bacteria; p__Bacteroidetes; c__Bacteroidia; o__Bacteroidales; f__; g__; s__
318446	1	0	1	1	0	0	0	0	0	1	3	0	1	0	1	0	0	0	1	0	0	0	k__Bacteria; p__Firmicutes; c__Clostridia; o__Clostridiales; f__Lachnospiraceae; g__Dorea; s__
996068	0	0	0	0	0	0	0	0	0	0	0	1	0	0	0	0	0	0	0	1	0	0	k__Bacteria; p__Cyanobacteria; c__4C0d-2; o__YS2; f__; g__; s__
318442	0	1	1	0	2	1	1	0	1	0	0	0	0	0	0	0	3	1	1	3	0	0	k__Bacteria; p__Firmicutes; c__Clostridia; o__Clostridiales; f__; g__; s__
312978	0	4	0	5	2	4	0	0	0	0	0	0	0	0	0	13	2	11	12	0	3	1	k__Bacteria; p__Bacteroidetes; c__Bacteroidia; o__Bacteroidales; f__Bacteroidaceae; g__5-7N15; s__
351216	0	0	0	0	0	0	0	0	0	0	0	0	0	0	0	0	0	0	0	0	0	2	k__Bacteria; p__Bacteroidetes; c__Bacteroidia; o__Bacteroidales; f__Prevotellaceae; g__Prevotella; s__
1068836	0	0	0	0	0	0	0	0	0	0	0	0	0	0	0	0	0	3	0	2	0	0	k__Bacteria; p__Firmicutes; c__Clostridia; o__Clostridiales; f__Ruminococcaceae; g__Ruminococcus; s__
197274	1	0	0	0	0	0	0	0	0	0	0	0	0	0	0	0	0	0	1	0	0	0	k__Bacteria; p__Firmicutes; c__Clostridia; o__Clostridiales; f__; g__; s__
727945	0	0	0	0	1	0	0	0	0	0	0	0	0	0	0	0	0	0	0	0	0	0	k__Bacteria; p__Firmicutes; c__Clostridia; o__Clostridiales; f__Eubacteriaceae; g__Anaerofustis; s__
307128	0	1	0	0	0	0	0	0	0	0	0	0	0	0	0	0	0	0	0	0	0	0	k__Bacteria; p__Firmicutes; c__Clostridia; o__Clostridiales; f__Veillonellaceae; g__; s__
350341	0	1	0	0	2	9	0	0	0	0	0	0	0	0	0	0	1	0	0	0	4	0	k__Bacteria; p__Firmicutes; c__Clostridia; o__Clostridiales; f__; g__; s__
181084	121	12	119	104	45	62	88	52	88	101	124	154	245	63	205	87	16	9	27	41	93	186	k__Bacteria; p__Firmicutes; c__Clostridia; o__Clostridiales; f__Ruminococcaceae; g__Oscillospira; s__
310633	1	2	1	0	0	0	0	0	0	0	0	2	0	0	0	0	0	0	0	0	0	0	k__Bacteria; p__Firmicutes; c__Clostridia; o__Clostridiales; f__Ruminococcaceae; g__; s__
584309	0	0	0	0	0	0	0	0	0	0	0	0	0	0	0	0	0	0	0	0	0	1	k__Bacteria; p__Firmicutes; c__Clostridia; o__Clostridiales; f__[Mogibacteriaceae]; g__Mogibacterium; s__
1105454	62	0	99	11	1	6	14	15	42	33	11	37	46	25	56	2	1	0	3	0	0	66	k__Bacteria; p__Firmicutes; c__Clostridia; o__Clostridiales; f__Ruminococcaceae; g__; s__
334339	6	5	12	10	10	3	3	9	2	2	4	4	5	2	4	5	0	7	11	5	0	11	k__Bacteria; p__Firmicutes; c__Clostridia; o__Clostridiales; f__Ruminococcaceae; g__Oscillospira; s__
3869719	9	22	10	22	17	22	9	16	11	7	13	12	9	9	67	19	12	13	15	41	3	16	k__Bacteria; p__Firmicutes; c__Clostridia; o__Clostridiales; f__; g__; s__
4317000	327	0	438	38	0	1	92	79	54	7	31	106	211	86	332	0	0	0	0	0	0	57	k__Bacteria; p__Bacteroidetes; c__Bacteroidia; o__Bacteroidales; f__Bacteroidaceae; g__; s__
345899	1	0	14	1	5	1	1	2	2	3	2	0	3	2	4	2	1	1	0	1	2	2	k__Bacteria; p__Bacteroidetes; c__Bacteroidia; o__Bacteroidales; f__Prevotellaceae; g__Prevotella; s__copri
288193	0	4	0	0	0	0	0	0	0	1	0	0	0	1	0	1	0	0	0	0	0	0	k__Bacteria; p__Firmicutes; c__Clostridia; o__Clostridiales; f__; g__; s__
101011	0	0	0	0	0	0	1	1	0	1	0	0	0	0	0	0	0	0	0	0	0	0	k__Bacteria; p__Firmicutes; c__Clostridia; o__Clostridiales; f__; g__; s__
300665	0	0	0	0	1	5	0	0	0	0	0	0	0	0	0	0	0	0	0	1	0	0	k__Bacteria; p__Bacteroidetes; c__Bacteroidia; o__Bacteroidales; f__S24-7; g__; s__
334334	0	5	1	6	1	0	1	0	0	1	6	2	0	5	7	2	5	10	1	0	5	0	k__Bacteria; p__Bacteroidetes; c__Bacteroidia; o__Bacteroidales; f__Bacteroidaceae; g__5-7N15; s__
295854	0	0	0	1	2	2	0	0	0	0	1	0	0	0	0	2	3	0	0	2	0	0	k__Bacteria; p__Firmicutes; c__Clostridia; o__Clostridiales; f__Lachnospiraceae; g__; s__
355697	0	0	0	0	0	0	0	0	0	0	0	0	1	0	0	0	0	0	0	0	0	0	k__Bacteria; p__Firmicutes; c__Clostridia; o__Clostridiales; f__Lachnospiraceae; g__; s__
4385647	8	0	2	8	2	1	3	6	6	10	10	8	1	8	1	0	0	2	2	4	2	0	k__Bacteria; p__Firmicutes; c__Clostridia; o__Clostridiales; f__Ruminococcaceae; g__; s__
4385646	133	175	1188	455	1205	2	338	198	176	41	21	0	248	281	9	2	121	726	6	952	388	153	k__Bacteria; p__Bacteroidetes; c__Bacteroidia; o__Bacteroidales; f__Porphyromonadaceae; g__Paludibacter; s__
324850	0	0	0	0	0	0	0	0	0	0	0	0	0	1	0	0	0	0	0	0	0	0	k__Bacteria; p__Firmicutes; c__Clostridia; o__Clostridiales; f__Ruminococcaceae; g__; s__
338133	9	2	7	0	2	0	6	4	4	12	5	4	2	4	5	3	4	0	3	1	0	6	k__Bacteria; p__Firmicutes; c__Clostridia; o__Clostridiales; f__Ruminococcaceae; g__Oscillospira; s__
529180	0	0	0	0	0	0	1	0	0	1	0	0	0	0	0	0	0	0	0	0	0	0	k__Bacteria; p__Firmicutes; c__Clostridia; o__Clostridiales; f__Lachnospiraceae; g__Coprococcus; s__
356011	0	0	1	0	0	2	0	0	0	0	1	3	0	0	0	0	0	0	1	0	1	1	k__Bacteria; p__Firmicutes; c__Clostridia; o__Clostridiales; f__Ruminococcaceae; g__Ruminococcus; s__
130402	0	0	0	0	0	0	0	0	0	0	0	0	0	0	0	0	0	1	0	0	0	0	k__Bacteria; p__Firmicutes; c__Clostridia; o__Clostridiales; f__Peptostreptococcaceae; g__; s__
4315471	0	0	0	0	0	0	0	0	0	0	0	0	0	1	0	0	0	0	0	0	0	0	k__Bacteria; p__Firmicutes; c__Clostridia; o__Clostridiales; f__Ruminococcaceae; g__Ruminococcus; s__
518438	0	0	0	1	0	0	0	0	0	1	0	0	0	0	0	0	0	0	0	0	0	0	k__Bacteria; p__Firmicutes; c__Clostridia; o__Clostridiales; f__Lachnospiraceae; g__; s__
576400	0	0	0	1	0	0	1	0	0	0	0	0	0	0	1	0	2	0	0	0	0	0	k__Bacteria; p__Firmicutes; c__Clostridia; o__Clostridiales; f__; g__; s__
366392	0	1	0	19	0	8	0	0	0	0	0	0	0	0	0	1	1	5	0	0	2	0	k__Bacteria; p__Actinobacteria; c__Coriobacteriia; o__Coriobacteriales; f__Coriobacteriaceae; g__; s__
566154	0	0	0	1	0	0	0	0	0	0	0	0	1	0	0	0	0	2	0	0	0	1	k__Bacteria; p__Actinobacteria; c__Coriobacteriia; o__Coriobacteriales; f__Coriobacteriaceae; g__Atopobium; s__
4408503	4	0	3	3	2	0	2	4	0	0	3	2	0	1	2	0	1	1	0	0	0	0	k__Bacteria; p__Firmicutes; c__Clostridia; o__Clostridiales; f__Ruminococcaceae; g__; s__
111553	1	0	2	0	0	0	3	0	3	1	4	1	0	2	5	0	0	0	0	0	0	1	k__Bacteria; p__Proteobacteria; c__Alphaproteobacteria; o__Rhizobiales; f__Bradyrhizobiaceae; g__Bosea; s__genosp.
289653	107	4	79	21	86	2	101	31	65	89	99	90	165	63	463	6	47	0	6	85	0	144	k__Bacteria; p__Firmicutes; c__Clostridia; o__Clostridiales; f__Ruminococcaceae; g__; s__
4408504	0	0	0	0	0	0	430	0	0	0	0	1	0	0	0	0	0	0	0	0	0	580	k__Bacteria; p__Bacteroidetes; c__Bacteroidia; o__Bacteroidales; f__p-2534-18B5; g__; s__
4315474	0	0	0	0	0	0	0	0	0	0	0	0	0	0	1	0	0	0	0	0	0	0	k__Bacteria; p__Firmicutes; c__Clostridia; o__Clostridiales; f__Ruminococcaceae; g__Ruminococcus; s__
308072	2	142	1	282	261	174	0	3	5	3	4	5	0	2	4	330	354	147	430	470	83	2	k__Bacteria; p__Firmicutes; c__Clostridia; o__Clostridiales; f__Lachnospiraceae; g__; s__
354476	364	10	109	135	2	982	288	162	200	481	158	250	183	117	211	28	25	127	9	212	0	172	k__Bacteria; p__Firmicutes; c__Clostridia; o__Clostridiales; f__Ruminococcaceae; g__; s__
187267	85	32	296	78	48	74	73	52	110	80	55	78	79	54	96	30	62	34	44	73	41	59	k__Bacteria; p__Firmicutes; c__Clostridia; o__Clostridiales; f__Ruminococcaceae; g__Oscillospira; s__
2220494	0	0	1	0	0	0	0	0	0	0	0	0	0	0	0	0	0	0	0	0	0	0	k__Bacteria; p__Bacteroidetes; c__Bacteroidia; o__Bacteroidales; f__Prevotellaceae; g__Prevotella; s__stercorea
696563	0	0	0	0	0	0	1	1	1	0	0	3	0	0	0	0	0	0	0	0	0	0	k__Bacteria; p__Firmicutes; c__Clostridia; o__Clostridiales; f__Lachnospiraceae; g__Blautia; s__producta
89155	0	0	0	0	0	0	0	1	2	0	0	0	0	0	0	0	0	0	0	0	0	0	k__Bacteria; p__Proteobacteria; c__Alphaproteobacteria; o__Rhizobiales; f__Methylocystaceae; g__; s__
4378810	30	0	163	0	9	1	136	18	44	46	363	14	22	25	81	2	0	0	0	0	0	0	k__Bacteria; p__Firmicutes; c__Clostridia; o__Clostridiales; f__Ruminococcaceae; g__; s__
299306	10	0	6	0	8	0	12	11	4	11	9	5	9	10	13	2	2	0	0	4	0	6	k__Bacteria; p__Firmicutes; c__Clostridia; o__Clostridiales; f__; g__; s__
188282	0	0	0	0	0	0	1	0	0	0	0	0	0	0	0	0	0	0	0	0	0	0	k__Bacteria; p__Firmicutes; c__Clostridia; o__Clostridiales; f__Clostridiaceae; g__; s__
564941	36	0	23	0	1	1	29	46	27	15	36	25	12	32	51	0	1	0	0	0	0	13	k__Bacteria; p__Firmicutes; c__Clostridia; o__Clostridiales; f__Ruminococcaceae; g__; s__
299996	100	3	8	2	3	2	40	1	11	6	18	13	9	8	9	0	0	6	0	1	10	4	k__Bacteria; p__Firmicutes; c__Bacilli; o__Bacillales; f__Planococcaceae; g__Solibacillus; s__
299997	24	0	18	0	5	0	26	3	9	22	8	24	19	29	17	0	2	0	0	3	0	4	k__Bacteria; p__Firmicutes; c__Clostridia; o__Clostridiales; f__Ruminococcaceae; g__; s__
335032	0	0	0	0	0	0	0	0	1	0	0	0	0	0	0	0	1	0	3	0	0	0	k__Bacteria; p__Firmicutes; c__Clostridia; o__Clostridiales; f__; g__; s__
299992	0	0	0	0	10	0	0	0	0	0	0	0	0	0	0	0	0	0	0	12	0	0	k__Bacteria; p__Firmicutes; c__Clostridia; o__Clostridiales; f__Ruminococcaceae; g__; s__
833458	0	2	0	0	3	1	0	0	0	0	0	0	0	0	0	0	9	86	33	47	5	0	k__Bacteria; p__Firmicutes; c__Clostridia; o__Clostridiales; f__; g__; s__
631218	3	0	0	0	0	0	0	0	0	0	0	10	0	0	0	0	0	0	0	0	0	0	k__Bacteria; p__Firmicutes; c__Clostridia; o__Clostridiales; f__Clostridiaceae; g__Clostridium; s__
525755	0	0	0	0	0	2	0	0	0	0	0	0	0	0	0	0	0	2	1	0	0	0	k__Bacteria; p__Firmicutes; c__Clostridia; o__Clostridiales; f__; g__; s__
304568	0	1	0	0	0	1	0	0	0	0	0	0	2	0	1	0	0	0	0	1	0	0	k__Bacteria; p__Firmicutes; c__Clostridia; o__Clostridiales; f__Lachnospiraceae; g__; s__
576712	4531	1326	5367	1472	1530	1435	3389	3528	3582	4144	3385	5313	5599	3708	4118	540	837	1269	3310	1261	556	5579	k__Bacteria; p__Firmicutes; c__Clostridia; o__Clostridiales; f__Ruminococcaceae; g__; s__
318063	1	0	0	0	0	1	1	0	0	1	1	0	0	0	0	1	0	0	0	0	0	0	k__Bacteria; p__Firmicutes; c__Clostridia; o__Clostridiales; f__Ruminococcaceae; g__; s__
189396	0	0	0	0	0	0	0	0	0	0	1	0	0	0	0	0	0	0	0	1	0	0	k__Bacteria; p__Firmicutes; c__Clostridia; o__Clostridiales; f__Lachnospiraceae; g__Dorea; s__
592589	0	0	0	0	0	0	0	0	0	0	0	1	0	0	0	0	0	0	0	0	0	1	k__Bacteria; p__Proteobacteria; c__Alphaproteobacteria; o__Rhizobiales; f__Rhizobiaceae; g__; s__
4410441	38	0	63	0	0	0	17	12	47	49	31	25	45	32	85	0	0	0	0	0	0	25	k__Bacteria; p__Firmicutes; c__Clostridia; o__Clostridiales; f__Ruminococcaceae; g__; s__
260507	0	0	0	0	0	0	0	0	0	0	0	0	0	0	0	0	0	1	0	0	0	0	k__Bacteria; p__Proteobacteria; c__Gammaproteobacteria; o__Pseudomonadales; f__Pseudomonadaceae; g__Pseudomonas; s__
4401045	1	0	0	0	1	0	0	0	0	0	0	0	0	1	0	0	0	0	1	0	0	2	k__Bacteria; p__Firmicutes; c__Clostridia; o__Clostridiales; f__Clostridiaceae; g__Clostridium; s__
551419	0	0	0	0	0	1	0	0	0	0	0	1	0	0	0	0	0	0	0	0	0	0	k__Bacteria; p__Firmicutes; c__Clostridia; o__Clostridiales; f__; g__; s__
544896	0	18	0	7	7	26	0	0	0	0	0	0	0	0	0	3	1	38	3	2	7	0	k__Bacteria; p__Firmicutes; c__Clostridia; o__Clostridiales; f__Lachnospiraceae; g__; s__
567840	0	0	0	0	0	0	0	1	2	0	0	0	0	0	1	0	0	0	0	0	0	0	k__Bacteria; p__Proteobacteria; c__Alphaproteobacteria; o__Rhizobiales; f__Bradyrhizobiaceae; g__Bosea; s__genosp.
578960	0	0	0	0	1	0	0	0	0	0	0	0	0	0	0	0	0	0	0	0	0	0	k__Bacteria; p__Firmicutes; c__Clostridia; o__Clostridiales; f__Lachnospiraceae; g__; s__
262016	0	0	0	0	0	0	0	0	0	0	1	1	0	1	0	0	0	0	0	0	0	1	k__Bacteria; p__Firmicutes; c__Clostridia; o__Clostridiales; f__; g__; s__
712142	0	0	1	0	0	0	0	0	0	0	0	0	0	0	0	0	0	0	0	0	0	0	k__Bacteria; p__Firmicutes; c__Clostridia; o__Clostridiales; f__Ruminococcaceae; g__; s__
580090	0	0	0	0	0	2	0	0	0	1	1	0	0	0	0	0	3	1	0	3	4	0	k__Bacteria; p__Firmicutes; c__Clostridia; o__Clostridiales; f__; g__; s__
337048	0	1	1	4	2	2	0	0	0	0	0	0	0	0	0	0	64	3	9	0	5	0	k__Bacteria; p__Firmicutes; c__Clostridia; o__Clostridiales; f__Clostridiaceae; g__; s__
1108830	0	0	0	0	0	0	0	0	0	1	0	0	0	0	0	0	0	0	0	0	0	0	k__Bacteria; p__Proteobacteria; c__Alphaproteobacteria; o__Rhizobiales; f__Methylocystaceae; g__; s__
525341	0	0	0	0	1	1	0	0	0	0	0	0	0	0	0	4	0	1	1	2	0	0	k__Bacteria; p__Cyanobacteria; c__4C0d-2; o__YS2; f__; g__; s__
1125587	0	0	1	0	0	0	0	2	0	3	0	0	0	1	1	0	0	0	0	0	0	1	k__Bacteria; p__Proteobacteria; c__Alphaproteobacteria; o__Rhizobiales; f__Phyllobacteriaceae; g__Hoeflea; s__marina
185506	1	0	0	0	0	0	0	0	0	0	0	0	0	0	0	0	0	0	0	0	0	0	k__Bacteria; p__Firmicutes; c__Clostridia; o__Clostridiales; f__Ruminococcaceae; g__; s__
571178	81	149	76	608	199	119	108	38	174	169	85	49	234	68	113	151	489	680	369	459	908	96	k__Bacteria; p__Firmicutes; c__Clostridia; o__Clostridiales; f__Ruminococcaceae; g__; s__
555562	0	0	0	1	0	0	0	0	0	0	0	0	0	0	0	0	0	0	0	0	0	0	k__Bacteria; p__Firmicutes; c__Clostridia; o__Clostridiales; f__Clostridiaceae; g__Clostridium; s__
10980	2	2	11	8	1	9	5	2	3	2	4	1	4	2	4	10	4	8	12	1	3	5	k__Bacteria; p__Proteobacteria; c__Epsilonproteobacteria; o__Campylobacterales; f__Helicobacteraceae; g__Helicobacter; s__
350523	0	1	0	1	0	0	0	0	0	0	0	0	0	0	0	0	0	1	0	0	0	0	k__Bacteria; p__Firmicutes; c__Clostridia; o__Clostridiales; f__Lachnospiraceae; g__; s__
842596	0	0	0	0	1	0	0	0	0	0	0	0	0	0	0	0	0	1	0	0	0	0	k__Bacteria; p__Firmicutes; c__Clostridia; o__Clostridiales; f__Lachnospiraceae; g__Coprococcus; s__
825939	24	9	2	3	2	3	7	5	15	6	16	7	1	11	13	275	0	3	0	0	0	4	k__Bacteria; p__Firmicutes; c__Clostridia; o__Clostridiales; f__; g__; s__
863682	0	0	0	0	0	0	0	0	0	0	0	0	0	0	0	0	0	0	1	0	0	0	k__Bacteria; p__Firmicutes; c__Clostridia; o__Clostridiales; f__; g__; s__
842598	3	1	18	0	4	0	2	7	8	22	7	3	7	11	8	10	4	7	1	2	0	5	k__Archaea; p__Euryarchaeota; c__Methanobacteria; o__Methanobacteriales; f__Methanobacteriaceae; g__Methanobrevibacter; s__
279179	0	0	0	0	0	0	0	0	0	0	0	0	0	0	0	0	0	0	0	0	1	0	k__Bacteria; p__Tenericutes; c__Mollicutes; o__RF39; f__; g__; s__
177663	0	0	0	0	1	0	0	0	0	0	0	0	0	0	0	0	0	0	0	0	0	0	k__Bacteria; p__Firmicutes; c__Clostridia; o__Clostridiales; f__Ruminococcaceae; g__; s__
527762	1	1	0	3	0	0	0	0	0	0	12	0	1	72	0	0	0	0	0	0	1	0	k__Bacteria; p__Cyanobacteria; c__4C0d-2; o__YS2; f__; g__; s__
292242	0	0	0	0	0	3	0	0	0	0	0	0	0	0	0	3	0	0	2	1	0	0	k__Bacteria; p__Firmicutes; c__Clostridia; o__Clostridiales; f__Ruminococcaceae; g__; s__
821809	0	0	0	0	0	0	0	0	0	0	0	0	0	0	0	0	0	0	1	0	0	0	k__Bacteria; p__Firmicutes; c__Clostridia; o__Clostridiales; f__[Mogibacteriaceae]; g__; s__
308857	0	0	0	0	0	0	1	0	2	0	0	0	0	0	0	0	0	0	0	0	0	0	k__Bacteria; p__Firmicutes; c__Clostridia; o__Clostridiales; f__; g__; s__
244041	0	0	0	0	0	0	1	0	0	0	0	0	0	0	1	0	0	0	0	0	0	0	k__Bacteria; p__Firmicutes; c__Clostridia; o__Clostridiales; f__; g__; s__
177113	0	0	0	1	0	0	0	0	1	0	0	0	0	0	0	0	1	0	0	1	0	0	k__Bacteria; p__Firmicutes; c__Clostridia; o__Clostridiales; f__Ruminococcaceae; g__Oscillospira; s__
297766	359	0	427	0	0	1	291	258	344	465	298	296	170	231	266	1	0	0	0	0	0	96	k__Bacteria; p__Firmicutes; c__Clostridia; o__Clostridiales; f__Ruminococcaceae; g__; s__
4295063	0	14	1	113	7	12	4	0	0	3	3	1	3	1	1	17	9	74	12	12	29	1	k__Bacteria; p__Firmicutes; c__Clostridia; o__Clostridiales; f__[Mogibacteriaceae]; g__; s__
515043	2	7	4	12	7	6	2	2	5	1	1	7	2	1	1	1	19	32	26	6	0	3	k__Bacteria; p__Bacteroidetes; c__Bacteroidia; o__Bacteroidales; f__; g__; s__
328246	0	0	1	0	0	0	0	0	0	0	0	0	0	0	0	0	0	0	0	0	0	0	k__Bacteria; p__Bacteroidetes; c__Bacteroidia; o__Bacteroidales; f__Prevotellaceae; g__Prevotella; s__
4375000	0	1	0	2	1	1	0	0	0	0	0	0	0	0	1	1	0	1	0	0	0	0	k__Bacteria; p__Proteobacteria; c__Gammaproteobacteria; o__Enterobacteriales; f__Enterobacteriaceae; g__; s__
303809	0	0	0	17	1	3	0	0	0	0	0	0	0	0	0	0	2	23	6	2	2	0	k__Bacteria; p__Firmicutes; c__Clostridia; o__Clostridiales; f__Clostridiaceae; g__; s__
332471	0	0	0	0	0	0	0	0	0	0	0	0	0	0	0	0	0	0	0	1	0	0	k__Bacteria; p__Firmicutes; c__Bacilli; o__Bacillales; f__Bacillaceae; g__Bacillus; s__
266332	0	0	1	0	0	1	2	0	0	0	0	0	0	0	0	0	0	0	0	0	0	0	k__Bacteria; p__Tenericutes; c__Mollicutes; o__RF39; f__; g__; s__
4463575	527	231	2947	54	334	381	967	174	643	501	737	558	847	907	731	183	232	106	330	217	0	391	k__Bacteria; p__Firmicutes; c__Clostridia; o__Clostridiales; f__Ruminococcaceae; g__; s__
332962	0	0	1	0	0	0	0	0	0	0	0	0	0	0	0	0	0	0	0	0	0	0	k__Bacteria; p__Firmicutes; c__Clostridia; o__Clostridiales; f__; g__; s__
558599	1	0	1	1	2	0	3	7	5	5	1	6	4	2	0	0	1	1	1	0	0	0	k__Bacteria; p__Firmicutes; c__Clostridia; o__Clostridiales; f__Ruminococcaceae; g__; s__
357529	0	0	0	1	0	0	0	0	0	0	0	0	0	0	0	0	0	0	0	0	0	0	k__Bacteria; p__Firmicutes; c__Clostridia; o__Clostridiales; f__Clostridiaceae; g__Clostridium; s__
36226	0	0	0	0	0	0	0	0	0	0	0	0	0	0	0	0	0	1	0	0	0	0	k__Bacteria; p__Firmicutes; c__Clostridia; o__Clostridiales; f__Clostridiaceae; g__; s__
577671	1	0	8	1	0	1	2	9	5	9	7	5	10	1	4	1	0	0	0	0	0	7	k__Bacteria; p__TM7; c__TM7-3; o__CW040; f__F16; g__; s__
351593	0	0	0	0	0	0	0	0	0	0	0	0	0	0	0	0	1	0	0	1	0	0	k__Bacteria; p__Firmicutes; c__Clostridia; o__Clostridiales; f__; g__; s__
558603	0	0	0	0	0	0	1	0	4	0	0	0	1	1	0	0	0	0	0	0	0	2	k__Bacteria; p__Proteobacteria; c__Deltaproteobacteria; o__Desulfovibrionales; f__Desulfovibrionaceae; g__Desulfovibrio; s__
583958	11	0	8	0	2	3	33	1	4	14	12	6	11	10	7	0	0	0	0	2	0	10	k__Bacteria; p__Firmicutes; c__Clostridia; o__Clostridiales; f__; g__; s__
250378	0	1	0	0	2	0	0	0	0	0	0	0	0	0	0	0	1	0	1	0	0	0	k__Bacteria; p__Firmicutes; c__Clostridia; o__Clostridiales; f__Lachnospiraceae; g__; s__
359563	0	0	1	0	0	0	2	0	0	0	1	0	0	0	0	0	0	0	0	0	0	0	k__Bacteria; p__Firmicutes; c__Clostridia; o__Clostridiales; f__Ruminococcaceae; g__Oscillospira; s__
301192	19	0	34	0	0	0	65	14	335	83	61	142	108	28	0	0	0	0	1	0	0	29	k__Bacteria; p__Firmicutes; c__Clostridia; o__Clostridiales; f__Ruminococcaceae; g__; s__
295879	0	0	0	1	1	0	0	1	3	1	2	2	1	0	2	0	0	0	1	0	0	0	k__Bacteria; p__Firmicutes; c__Clostridia; o__Clostridiales; f__Ruminococcaceae; g__Oscillospira; s__
695260	0	0	0	0	0	0	0	1	0	1	1	0	0	0	0	0	0	0	0	0	0	0	k__Bacteria; p__Proteobacteria; c__Alphaproteobacteria; o__Rhizobiales; f__Rhizobiaceae; g__; s__
512892	65	252	148	55	202	51	59	23	30	38	72	32	148	38	260	22	104	75	67	413	324	30	k__Bacteria; p__Firmicutes; c__Erysipelotrichi; o__Erysipelotrichales; f__Erysipelotrichaceae; g__; s__
993934	1	0	0	0	0	1	1	0	0	0	0	0	0	0	0	0	0	0	0	0	0	0	k__Bacteria; p__Bacteroidetes; c__Bacteroidia; o__Bacteroidales; f__Prevotellaceae; g__Prevotella; s__
261871	0	14	0	2	0	0	0	0	0	0	0	0	0	0	0	2	2	6	0	1	0	0	k__Bacteria; p__Firmicutes; c__Erysipelotrichi; o__Erysipelotrichales; f__Erysipelotrichaceae; g__p-75-a5; s__
291630	0	0	1	0	0	0	2	1	1	0	2	0	0	1	0	0	0	0	0	0	0	0	k__Bacteria; p__Firmicutes; c__Clostridia; o__Clostridiales; f__Ruminococcaceae; g__; s__
297160	33	2	33	0	3	1	46	17	36	27	30	41	42	55	33	1	11	0	10	18	0	18	k__Bacteria; p__Firmicutes; c__Clostridia; o__Clostridiales; f__Ruminococcaceae; g__Ruminococcus; s__
300681	0	0	0	0	0	0	0	0	0	0	0	0	0	0	0	0	0	1	0	0	0	0	k__Bacteria; p__Firmicutes; c__Clostridia; o__Clostridiales; f__Ruminococcaceae; g__; s__
806547	0	0	0	0	0	0	0	0	0	0	0	0	0	0	0	1	0	0	0	0	0	0	k__Bacteria; p__Proteobacteria; c__Alphaproteobacteria; o__Rhodobacterales; f__Rhodobacteraceae; g__Paracoccus; s__aminovorans
312916	0	0	0	0	0	0	0	0	0	0	0	0	0	0	0	0	2	0	0	0	3	0	k__Bacteria; p__Proteobacteria; c__Gammaproteobacteria; o__Aeromonadales; f__Succinivibrionaceae; g__; s__
301136	0	0	0	0	0	2	0	0	0	0	0	0	0	0	0	0	0	0	0	0	0	0	k__Bacteria; p__Firmicutes; c__Clostridia; o__Clostridiales; f__Lachnospiraceae; g__; s__
329808	4	0	2	1	0	1	3	5	3	2	2	1	4	4	3	1	0	5	4	0	15	4	k__Bacteria; p__Firmicutes; c__Clostridia; o__Clostridiales; f__Ruminococcaceae; g__; s__
194014	0	0	0	0	0	1	0	0	1	1	0	0	0	0	0	0	0	0	0	0	0	0	k__Bacteria; p__Firmicutes; c__Clostridia; o__Clostridiales; f__; g__; s__
294126	3	1	3	3	0	1	2	7	2	0	2	2	4	2	0	2	7	0	5	0	3	1	k__Bacteria; p__Firmicutes; c__Clostridia; o__Clostridiales; f__Ruminococcaceae; g__; s__
348627	1	0	2	70	153	1	0	0	1	1	0	0	0	0	0	45	44	49	42	22	1	0	k__Bacteria; p__Bacteroidetes; c__Bacteroidia; o__Bacteroidales; f__; g__; s__
4456066	2	0	32	0	0	0	5	0	2	2	15	7	23	4	0	0	0	0	0	0	0	1	k__Bacteria; p__Firmicutes; c__Clostridia; o__Clostridiales; f__; g__; s__
348622	2	0	1	3	0	0	2	3	0	1	0	2	3	0	1	1	0	0	0	1	1	0	k__Bacteria; p__Firmicutes; c__Clostridia; o__Clostridiales; f__Lachnospiraceae; g__Dorea; s__
190003	0	0	1	0	0	1	0	0	0	0	0	0	0	1	0	0	1	0	0	0	1	0	k__Bacteria; p__Firmicutes; c__Clostridia; o__Clostridiales; f__Clostridiaceae; g__; s__
289318	0	0	0	0	0	0	0	0	0	1	0	0	0	0	0	0	0	0	0	0	0	0	k__Bacteria; p__Firmicutes; c__Clostridia; o__Clostridiales; f__Ruminococcaceae; g__; s__
302538	0	0	1	0	0	0	0	0	0	0	0	0	0	0	0	0	0	0	0	0	0	0	k__Bacteria; p__Bacteroidetes; c__Bacteroidia; o__Bacteroidales; f__Prevotellaceae; g__Prevotella; s__stercorea
4469164	0	0	0	0	0	0	0	0	0	0	0	0	0	0	1	0	0	0	0	0	0	0	k__Bacteria; p__Tenericutes; c__Mollicutes; o__RF39; f__; g__; s__
305214	1	0	0	0	0	2	0	0	0	0	0	0	1	1	0	0	0	0	0	0	0	0	k__Bacteria; p__Firmicutes; c__Clostridia; o__Clostridiales; f__; g__; s__
289310	0	0	1	0	0	0	1	0	1	0	0	0	1	0	0	0	0	0	0	0	0	0	k__Bacteria; p__Firmicutes; c__Clostridia; o__Clostridiales; f__Ruminococcaceae; g__; s__
297613	0	0	0	3	0	2	0	0	0	1	0	0	0	0	0	0	0	0	1	1	0	0	k__Bacteria; p__Firmicutes; c__Clostridia; o__Clostridiales; f__Ruminococcaceae; g__; s__
179362	0	0	0	0	1	0	0	0	0	0	0	0	0	0	0	0	0	0	0	0	3	0	k__Bacteria; p__Firmicutes; c__Clostridia; o__Clostridiales; f__Lachnospiraceae; g__; s__
531238	454	119	371	191	265	124	244	791	580	383	430	369	137	234	367	151	54	45	106	496	93	197	k__Bacteria; p__Firmicutes; c__Clostridia; o__Clostridiales; f__Ruminococcaceae; g__; s__
572872	0	1	0	0	0	0	0	0	0	0	0	0	0	0	0	0	0	0	0	0	0	0	k__Bacteria; p__Firmicutes; c__Clostridia; o__Clostridiales; f__Lachnospiraceae; g__Butyrivibrio; s__
290804	0	0	0	0	0	0	0	0	0	0	0	0	0	0	1	0	0	0	0	0	0	0	k__Bacteria; p__Actinobacteria; c__Coriobacteriia; o__Coriobacteriales; f__Coriobacteriaceae; g__; s__
1106101	0	7	0	27	65	8	0	0	0	0	0	0	0	0	0	11	238	13	341	10	26	0	k__Bacteria; p__Bacteroidetes; c__Bacteroidia; o__Bacteroidales; f__S24-7; g__; s__
300053	0	0	0	0	0	0	5	0	0	0	0	0	0	0	0	0	0	0	0	0	0	19	k__Bacteria; p__Bacteroidetes; c__Bacteroidia; o__Bacteroidales; f__p-2534-18B5; g__; s__
330931	10	0	6	0	0	0	6	4	0	6	5	0	2	4	6	0	0	0	0	0	0	2	k__Bacteria; p__Firmicutes; c__Clostridia; o__Clostridiales; f__; g__; s__
523916	2	787	12	717	34	35	11	0	2	2	4	1	4	2	0	247	705	1542	2508	56	328	6	k__Bacteria; p__Firmicutes; c__Erysipelotrichi; o__Erysipelotrichales; f__Erysipelotrichaceae; g__; s__
346600	0	0	0	0	0	0	0	0	0	1	0	0	0	0	0	0	0	0	0	0	0	0	k__Bacteria; p__Firmicutes; c__Clostridia; o__Clostridiales; f__Ruminococcaceae; g__; s__
292662	0	1	0	0	0	0	0	0	0	0	0	0	0	0	0	0	0	0	0	1	0	0	k__Bacteria; p__Firmicutes; c__Clostridia; o__Clostridiales; f__Lachnospiraceae; g__; s__
754283	0	0	1	0	0	0	0	0	2	0	1	1	0	0	0	2	0	0	0	1	0	0	k__Bacteria; p__Firmicutes; c__Clostridia; o__Clostridiales; f__; g__; s__
104130	2	19	8	0	3	1	2	2	6	5	5	2	3	13	2	2	10	2	0	2	0	2	k__Archaea; p__Euryarchaeota; c__Methanobacteria; o__Methanobacteriales; f__Methanobacteriaceae; g__Methanobrevibacter; s__
4377704	25	30	30	189	40	16	16	10	8	23	5	12	8	8	16	149	8	16	130	33	25	10	k__Bacteria; p__Firmicutes; c__Clostridia; o__Clostridiales; f__Ruminococcaceae; g__; s__
349401	1	3	7	1	0	0	1	0	0	2	0	1	4	2	1	0	0	0	0	1	0	4	k__Bacteria; p__Firmicutes; c__Clostridia; o__Clostridiales; f__Lachnospiraceae; g__; s__
514028	0	6	0	155	13	7	1	0	0	0	2	0	0	0	0	6	5	83	48	1	1	0	k__Bacteria; p__Firmicutes; c__Clostridia; o__Clostridiales; f__Ruminococcaceae; g__Ruminococcus; s__
233052	0	0	0	0	0	0	1	0	1	0	0	1	0	1	0	0	0	0	0	1	1	0	k__Bacteria; p__Firmicutes; c__Clostridia; o__Clostridiales; f__Christensenellaceae; g__; s__
270733	0	16	0	2	1	0	0	1	0	0	1	0	0	0	0	14	23	1	15	4	0	0	k__Bacteria; p__Firmicutes; c__Clostridia; o__Clostridiales; f__Ruminococcaceae; g__Ruminococcus; s__
4343940	0	0	1	0	0	0	0	1	1	0	0	0	0	0	0	0	0	1	1	0	0	0	k__Bacteria; p__Firmicutes; c__Clostridia; o__Clostridiales; f__Peptostreptococcaceae; g__; s__
4315398	58	0	56	0	78	0	23	6	47	23	6	22	50	37	84	0	0	0	0	16	0	13	k__Bacteria; p__Firmicutes; c__Clostridia; o__Clostridiales; f__Ruminococcaceae; g__; s__
574821	0	0	0	0	0	0	0	0	0	0	1	0	1	0	1	0	0	0	0	0	0	0	k__Bacteria; p__Bacteroidetes; c__Bacteroidia; o__Bacteroidales; f__; g__; s__
290241	0	0	3	0	0	0	2	0	1	0	0	1	1	0	0	0	1	1	1	0	0	1	k__Bacteria; p__Firmicutes; c__Clostridia; o__Clostridiales; f__Clostridiaceae; g__Clostridium; s__perfringens
4299394	0	0	2	0	0	0	20	1	0	0	2	1	0	1	0	0	0	0	0	0	0	0	k__Bacteria; p__Firmicutes; c__Clostridia; o__Clostridiales; f__Clostridiaceae; g__Clostridium; s__
143811	0	0	0	0	0	0	0	0	0	0	0	0	0	0	0	1	0	0	0	0	0	0	k__Bacteria; p__Actinobacteria; c__Actinobacteria; o__Actinomycetales; f__Actinomycetaceae; g__; s__
4315395	33	0	2	0	0	0	14	12	2	1	2	8	7	10	30	0	0	0	0	3	0	0	k__Bacteria; p__Firmicutes; c__Clostridia; o__Clostridiales; f__; g__; s__
4315396	408	716	1221	1985	503	1620	416	327	379	525	527	284	309	448	975	603	618	468	1240	538	512	598	k__Bacteria; p__Firmicutes; c__Clostridia; o__Clostridiales; f__Peptococcaceae; g__rc4-4; s__
289917	0	0	1	0	0	0	0	0	0	0	0	0	1	0	0	0	0	0	0	0	0	0	k__Bacteria; p__Firmicutes; c__Clostridia; o__Clostridiales; f__Ruminococcaceae; g__; s__
362078	0	0	0	0	16	0	0	0	0	0	0	0	0	0	0	0	5	10	5	10	0	0	k__Bacteria; p__Firmicutes; c__Clostridia; o__Clostridiales; f__Ruminococcaceae; g__; s__
317703	48	24	24	125	1	88	22	18	19	14	22	26	18	38	67	16	22	178	2	10	15	8	k__Bacteria; p__Firmicutes; c__Erysipelotrichi; o__Erysipelotrichales; f__Erysipelotrichaceae; g__; s__
306980	0	0	0	3	1	0	0	0	0	0	0	0	0	0	0	0	0	0	0	0	0	1	k__Bacteria; p__Firmicutes; c__Clostridia; o__Clostridiales; f__Ruminococcaceae; g__Ruminococcus; s__
521536	0	0	0	0	0	0	0	0	0	0	0	0	0	0	0	0	0	0	0	1	0	0	k__Bacteria; p__Bacteroidetes; c__Cytophagia; o__Cytophagales; f__Cyclobacteriaceae; g__; s__
36330	0	0	0	0	0	0	0	0	0	0	0	0	0	0	0	1	0	0	0	0	0	0	k__Bacteria; p__Firmicutes; c__Clostridia; o__Clostridiales; f__Lachnospiraceae; g__; s__
293918	0	0	0	0	0	0	1	0	0	0	0	0	0	0	0	0	0	0	0	0	0	0	k__Bacteria; p__Firmicutes; c__Clostridia; o__Clostridiales; f__Lachnospiraceae; g__; s__
570385	0	0	0	0	0	0	1	0	0	0	0	0	0	0	1	0	0	0	0	0	0	0	k__Bacteria; p__Proteobacteria; c__Alphaproteobacteria; o__Rhizobiales; f__Rhizobiaceae; g__Agrobacterium; s__vitis
329112	2	1	1	0	1	0	6	0	0	1	0	1	2	4	5	0	2	5	0	0	0	0	k__Bacteria; p__Firmicutes; c__Clostridia; o__Clostridiales; f__Ruminococcaceae; g__; s__
299355	0	0	0	0	0	1	0	0	0	0	0	0	0	0	0	0	0	0	1	0	0	0	k__Bacteria; p__Firmicutes; c__Clostridia; o__Clostridiales; f__Lachnospiraceae; g__; s__
303753	1	0	3	1	18	0	2	0	3	2	1	3	0	1	0	1	0	0	0	7	0	0	k__Bacteria; p__Firmicutes; c__Clostridia; o__Clostridiales; f__Ruminococcaceae; g__; s__
302629	0	0	0	0	0	0	0	0	0	0	0	0	0	0	0	0	0	1	0	0	0	1	k__Bacteria; p__Firmicutes; c__Clostridia; o__Clostridiales; f__Lachnospiraceae; g__; s__
353336	0	0	3	0	0	1	0	0	0	4	0	0	2	4	0	0	0	0	1	0	0	2	k__Bacteria; p__Firmicutes; c__Clostridia; o__Clostridiales; f__; g__; s__
531342	0	0	0	86	0	31	0	0	0	0	0	0	0	0	0	13	499	58	58	1	19	0	k__Bacteria; p__Firmicutes; c__Erysipelotrichi; o__Erysipelotrichales; f__Erysipelotrichaceae; g__Coprobacillus; s__
199677	0	1	0	0	0	0	0	0	0	1	1	0	0	0	0	0	0	0	0	0	0	0	k__Bacteria; p__Firmicutes; c__Clostridia; o__Clostridiales; f__; g__; s__
583633	0	0	0	0	0	0	0	0	0	0	0	0	0	1	0	0	0	0	0	0	0	0	k__Bacteria; p__Firmicutes; c__Clostridia; o__Clostridiales; f__Lachnospiraceae; g__; s__
4351107	0	0	0	0	0	0	0	0	0	0	0	0	0	0	0	0	0	1	0	0	0	0	k__Bacteria; p__Firmicutes; c__Clostridia; o__Clostridiales; f__Lachnospiraceae; g__; s__
4193317	0	0	0	0	0	0	0	0	0	0	2	1	0	0	0	0	0	0	0	0	0	0	k__Bacteria; p__Firmicutes; c__Clostridia; o__Clostridiales; f__Lachnospiraceae; g__; s__
221896	0	0	0	0	0	0	0	0	0	0	0	0	0	0	0	0	0	0	0	0	0	1	k__Bacteria; p__Verrucomicrobia; c__[Spartobacteria]; o__[Chthoniobacterales]; f__[Chthoniobacteraceae]; g__Candidatus Xiphinematobacter; s__
3735156	0	0	0	0	0	0	0	0	0	0	0	0	0	0	0	0	0	0	0	0	1	0	k__Bacteria; p__Firmicutes; c__Clostridia; o__Clostridiales; f__[Mogibacteriaceae]; g__; s__
350400	2	0	0	0	0	0	3	1	0	0	3	5	3	2	5	0	0	0	0	0	0	5	k__Bacteria; p__Firmicutes; c__Clostridia; o__Clostridiales; f__; g__; s__
333352	15	20	12	33	36	109	11	15	22	25	50	11	17	17	37	12	12	0	2	46	1	3	k__Bacteria; p__Firmicutes; c__Clostridia; o__Clostridiales; f__Ruminococcaceae; g__; s__
300121	11	54	62	0	64	10	30	23	41	34	61	49	25	14	60	9	6	0	26	13	0	24	k__Bacteria; p__Firmicutes; c__Clostridia; o__Clostridiales; f__Ruminococcaceae; g__; s__
36792	0	0	0	0	0	0	0	0	1	0	0	0	0	0	0	0	0	0	0	0	0	0	k__Bacteria; p__Firmicutes; c__Clostridia; o__Clostridiales; f__[Mogibacteriaceae]; g__; s__
300123	1	4	3	1	2	25	4	0	3	1	0	42	10	2	0	10	0	0	10	0	0	0	k__Bacteria; p__Firmicutes; c__Clostridia; o__Clostridiales; f__Lachnospiraceae; g__Coprococcus; s__
349246	55	252	168	668	240	150	117	55	99	96	72	90	49	92	103	86	254	333	355	261	114	26	k__Bacteria; p__Firmicutes; c__Clostridia; o__Clostridiales; f__Ruminococcaceae; g__; s__
293621	117	0	20	0	0	0	124	6	239	142	93	23	57	106	1	0	0	0	0	0	1	9	k__Bacteria; p__Firmicutes; c__Clostridia; o__Clostridiales; f__Ruminococcaceae; g__; s__
345176	0	0	0	0	0	0	0	1	0	0	0	0	2	0	0	0	1	0	0	1	0	0	k__Bacteria; p__Firmicutes; c__Clostridia; o__Clostridiales; f__Ruminococcaceae; g__; s__
321584	1	0	0	0	0	0	0	0	0	0	0	0	0	0	0	0	0	0	0	0	0	0	k__Bacteria; p__Proteobacteria; c__Gammaproteobacteria; o__Pseudomonadales; f__Moraxellaceae; g__Acinetobacter; s__
70137	0	0	0	0	0	0	0	0	0	0	0	0	0	0	0	0	0	0	1	0	0	0	k__Bacteria; p__Firmicutes; c__Clostridia; o__Clostridiales; f__; g__; s__
518060	4	2	14	2	5	2	7	1	4	2	2	1	3	2	2	2	0	3	0	2	1	1	k__Bacteria; p__Firmicutes; c__Clostridia; o__Clostridiales; f__Ruminococcaceae; g__; s__
300523	0	0	0	0	0	0	0	0	0	0	0	0	0	0	0	0	1	0	0	0	0	0	k__Bacteria; p__Bacteroidetes; c__Bacteroidia; o__Bacteroidales; f__Bacteroidaceae; g__5-7N15; s__
4314603	15	0	35	0	4	1	22	4	15	3	14	27	22	41	9	1	1	0	2	2	0	7	k__Bacteria; p__Firmicutes; c__Clostridia; o__Clostridiales; f__Ruminococcaceae; g__; s__
4314602	0	0	39	0	0	0	68	3	43	33	16	16	80	38	57	0	0	0	0	0	0	0	k__Bacteria; p__Bacteroidetes; c__Bacteroidia; o__Bacteroidales; f__; g__; s__
295055	0	0	0	1	0	0	0	0	0	0	0	0	0	0	1	0	0	0	0	0	0	0	k__Bacteria; p__Firmicutes; c__Clostridia; o__Clostridiales; f__Ruminococcaceae; g__; s__
190171	0	0	0	0	0	0	0	0	0	0	0	0	0	0	0	0	0	1	0	0	0	0	k__Bacteria; p__Firmicutes; c__Clostridia; o__Clostridiales; f__Ruminococcaceae; g__; s__
4467491	1	0	0	0	1	0	0	0	0	0	0	0	0	0	0	1	0	0	0	0	0	0	k__Bacteria; p__Firmicutes; c__Clostridia; o__Clostridiales; f__Ruminococcaceae; g__; s__
584684	15	12	62	2	2	0	51	35	44	108	46	22	113	41	122	0	7	3	1	2	0	59	k__Bacteria; p__Firmicutes; c__Clostridia; o__Clostridiales; f__Ruminococcaceae; g__; s__
198362	0	0	1	0	0	0	0	0	0	1	0	0	0	0	0	0	1	0	1	0	0	0	k__Bacteria; p__Firmicutes; c__Clostridia; o__Clostridiales; f__Lachnospiraceae; g__; s__
587064	0	0	0	0	0	0	0	0	0	0	0	0	0	0	0	0	0	0	0	1	0	0	k__Bacteria; p__Firmicutes; c__Clostridia; o__Clostridiales; f__Ruminococcaceae; g__; s__
4354582	0	0	0	1	0	0	0	0	0	0	0	0	0	0	0	0	0	0	1	0	0	0	k__Bacteria; p__Firmicutes; c__Clostridia; o__Clostridiales; f__Lachnospiraceae; g__Dorea; s__
176306	1	0	0	0	0	0	0	0	0	1	0	0	0	1	0	0	0	0	1	1	0	0	k__Bacteria; p__Firmicutes; c__Clostridia; o__Clostridiales; f__Lachnospiraceae; g__; s__
304973	2	0	3	0	0	0	0	1	0	2	0	0	1	0	0	0	0	0	0	0	0	3	k__Bacteria; p__Firmicutes; c__Clostridia; o__Clostridiales; f__Ruminococcaceae; g__Oscillospira; s__
296272	74	29	16	14	26	39	39	145	16	28	64	30	20	42	96	12	21	16	14	44	9	85	k__Bacteria; p__Firmicutes; c__Clostridia; o__Clostridiales; f__[Mogibacteriaceae]; g__; s__
342464	181	4	643	3	1	3	173	62	171	145	256	146	426	356	309	3	29	0	16	66	0	131	k__Bacteria; p__Firmicutes; c__Clostridia; o__Clostridiales; f__Ruminococcaceae; g__; s__
586828	1	0	3	0	0	0	3	7	4	2	0	5	1	6	10	0	2	0	1	0	0	10	k__Bacteria; p__Firmicutes; c__Clostridia; o__Clostridiales; f__; g__; s__
609513	14	371	45	336	22	307	57	99	73	41	48	12	54	11	39	23	66	169	10	42	156	5	k__Bacteria; p__Firmicutes; c__Clostridia; o__Clostridiales; f__Ruminococcaceae; g__; s__
4298973	1	0	0	0	0	0	0	0	0	0	0	0	0	0	0	0	0	0	0	0	0	0	k__Bacteria; p__Firmicutes; c__Clostridia; o__Clostridiales; f__Ruminococcaceae; g__; s__
164502	0	1	0	0	0	0	0	0	0	0	0	0	0	0	0	0	0	0	0	0	0	0	k__Bacteria; p__Bacteroidetes; c__Bacteroidia; o__Bacteroidales; f__Prevotellaceae; g__Prevotella; s__
300696	0	0	2	0	0	0	0	2	49	22	1	30	17	4	0	0	0	0	0	0	0	6	k__Bacteria; p__Firmicutes; c__Clostridia; o__Clostridiales; f__Ruminococcaceae; g__; s__
315709	0	0	0	0	1	0	1	0	0	0	0	0	0	0	0	1	0	0	0	0	0	0	k__Bacteria; p__Firmicutes; c__Clostridia; o__Clostridiales; f__; g__; s__
346556	2	0	1	0	0	0	1	0	27	0	29	25	1	28	0	0	0	0	4	0	0	0	k__Bacteria; p__Firmicutes; c__Clostridia; o__Clostridiales; f__Ruminococcaceae; g__; s__
4395530	0	0	1	0	0	0	1	0	0	0	0	0	0	0	0	0	0	0	0	0	0	0	k__Bacteria; p__Bacteroidetes; c__Bacteroidia; o__Bacteroidales; f__Bacteroidaceae; g__5-7N15; s__
524117	0	361	0	0	0	1	0	0	0	0	0	0	0	0	0	1	11	17	27	6	3	0	k__Bacteria; p__Proteobacteria; c__Gammaproteobacteria; o__Aeromonadales; f__Succinivibrionaceae; g__Succinivibrio; s__
291997	0	0	0	0	0	0	0	0	0	0	0	0	0	0	0	0	0	0	1	1	0	0	k__Bacteria; p__Firmicutes; c__Clostridia; o__Clostridiales; f__Lachnospiraceae; g__; s__
524111	0	2	2	1	0	1	1	3	0	0	0	0	0	0	0	0	1	1	0	0	1	4	k__Bacteria; p__Firmicutes; c__Clostridia; o__Clostridiales; f__Ruminococcaceae; g__; s__
3358082	0	0	1	0	0	0	1	0	0	0	0	0	0	0	0	0	0	0	0	1	0	1	k__Bacteria; p__Firmicutes; c__Clostridia; o__Clostridiales; f__Clostridiaceae; g__; s__
1105328	0	1	0	15	18	5	2	0	1	2	0	0	0	0	0	3	19	43	4	12	0	2	k__Bacteria; p__Firmicutes; c__Clostridia; o__Clostridiales; f__Lachnospiraceae; g__Coprococcus; s__
799034	0	1	0	0	1	61	0	0	0	0	0	0	0	0	0	0	2	5	4	0	1	0	k__Bacteria; p__Firmicutes; c__Clostridia; o__Clostridiales; f__; g__; s__
162766	0	31	0	1	0	0	1	0	2	0	0	0	0	0	0	2	0	7	3	1	0	0	k__Bacteria; p__Firmicutes; c__Clostridia; o__Clostridiales; f__Lachnospiraceae; g__; s__
628517	0	6	6	0	0	0	0	1	3	0	3	0	1	1	0	0	2	1	1	0	0	3	k__Bacteria; p__Lentisphaerae; c__[Lentisphaeria]; o__Victivallales; f__Victivallaceae; g__; s__
295613	4	5	9	3	1	7	14	18	14	23	15	6	28	6	21	4	7	4	18	6	0	22	k__Bacteria; p__Firmicutes; c__Clostridia; o__Clostridiales; f__[Mogibacteriaceae]; g__; s__
523481	0	0	0	0	0	0	1	0	0	0	0	0	0	0	0	0	0	0	0	1	0	0	k__Bacteria; p__Firmicutes; c__Clostridia; o__Clostridiales; f__Ruminococcaceae; g__; s__
195004	1	0	2	0	0	2	0	1	1	2	2	0	4	2	2	0	1	1	1	0	1	1	k__Bacteria; p__Firmicutes; c__Clostridia; o__Clostridiales; f__; g__; s__
137209	0	0	0	2	0	0	0	0	0	0	0	0	0	1	1	0	0	0	0	0	0	0	k__Bacteria; p__Firmicutes; c__Clostridia; o__Clostridiales; f__; g__; s__
526665	0	0	0	0	0	0	0	0	0	0	0	0	2	0	0	0	0	0	0	0	0	0	k__Bacteria; p__Firmicutes; c__Clostridia; o__Clostridiales; f__Ruminococcaceae; g__Oscillospira; s__
300870	225	195	311	115	329	213	134	172	386	260	231	279	339	162	498	78	256	349	227	539	2	184	k__Bacteria; p__Firmicutes; c__Clostridia; o__Clostridiales; f__Ruminococcaceae; g__; s__
351028	0	0	2	1	0	0	0	1	0	0	0	0	0	0	0	0	0	0	0	0	0	0	k__Bacteria; p__Firmicutes; c__Clostridia; o__Clostridiales; f__; g__; s__
364736	0	0	0	0	0	0	0	0	0	0	0	0	0	0	0	0	0	6	0	0	0	0	k__Bacteria; p__Firmicutes; c__Clostridia; o__Clostridiales; f__; g__; s__
524575	0	0	0	0	0	0	0	0	2	1	1	0	0	0	0	0	0	0	0	0	0	0	k__Bacteria; p__Firmicutes; c__Clostridia; o__Clostridiales; f__Lachnospiraceae; g__; s__
584463	0	0	0	0	0	0	0	2	3	0	0	0	0	0	0	2	0	2	0	0	1	1	k__Bacteria; p__Firmicutes; c__Clostridia; o__Clostridiales; f__Lachnospiraceae; g__Lachnobacterium; s__
518933	0	659	4	5221	20	3	0	3	0	1	0	1	2	1	1	1	22542	2607	8	202	7407	1	k__Bacteria; p__Proteobacteria; c__Gammaproteobacteria; o__Aeromonadales; f__Succinivibrionaceae; g__Succinivibrio; s__
191833	0	0	0	0	0	0	0	0	0	0	0	0	0	0	0	0	0	1	0	0	0	0	k__Bacteria; p__Firmicutes; c__Clostridia; o__Clostridiales; f__Lachnospiraceae; g__Roseburia; s__
1105668	2	0	0	0	0	0	0	0	1	0	0	0	0	0	0	1	0	0	0	1	0	0	k__Bacteria; p__Firmicutes; c__Clostridia; o__Clostridiales; f__Ruminococcaceae; g__; s__
207063	0	16	1	0	0	0	0	0	3	1	4	3	1	0	0	0	0	0	2	0	0	4	k__Bacteria; p__Firmicutes; c__Clostridia; o__Clostridiales; f__Lachnospiraceae; g__; s__
538343	0	0	0	2	0	0	0	0	0	0	0	0	0	0	0	0	1	0	0	0	0	0	k__Bacteria; p__Bacteroidetes; c__Bacteroidia; o__Bacteroidales; f__Prevotellaceae; g__Prevotella; s__
335516	0	0	0	0	0	3	0	1	0	0	0	0	0	1	0	0	0	6	2	2	0	0	k__Bacteria; p__Firmicutes; c__Clostridia; o__Clostridiales; f__Ruminococcaceae; g__; s__
355912	118	121	147	141	146	124	86	83	107	134	78	101	106	90	121	90	65	57	106	75	84	121	k__Bacteria; p__Firmicutes; c__Clostridia; o__Clostridiales; f__Ruminococcaceae; g__; s__
288198	0	1	0	0	0	0	0	0	0	0	0	0	0	0	1	1	0	0	0	0	0	0	k__Bacteria; p__Firmicutes; c__Clostridia; o__Clostridiales; f__Ruminococcaceae; g__; s__
1112364	0	0	0	0	0	0	0	0	0	0	0	0	0	0	0	0	0	0	0	5	2	0	k__Bacteria; p__Firmicutes; c__Clostridia; o__Clostridiales; f__[Mogibacteriaceae]; g__Anaerovorax; s__
612629	1	0	1	0	0	0	0	0	2	0	0	2	0	0	3	0	0	0	0	0	0	0	k__Bacteria; p__Firmicutes; c__Clostridia; o__Clostridiales; f__; g__; s__
4368451	1	0	0	0	0	0	0	0	0	0	0	0	0	0	0	1	0	0	0	0	0	0	k__Bacteria; p__Proteobacteria; c__Alphaproteobacteria; o__Rhizobiales; f__Phyllobacteriaceae; g__; s__
831922	20	1	24	0	0	0	100	36	30	115	126	7	210	101	46	1	0	0	2	1	0	64	k__Bacteria; p__Firmicutes; c__Clostridia; o__Clostridiales; f__; g__; s__
306056	0	0	1	0	0	0	0	0	0	0	0	0	0	0	0	0	0	0	0	0	0	0	k__Bacteria; p__Firmicutes; c__Clostridia; o__Clostridiales; f__; g__; s__
4355598	48	0	13	0	0	0	19	0	18	2	59	0	14	27	0	0	0	0	0	0	0	1	k__Bacteria; p__Firmicutes; c__Clostridia; o__Clostridiales; f__Ruminococcaceae; g__; s__
734577	0	0	0	0	0	0	0	0	1	1	0	0	0	0	0	0	0	0	0	0	0	0	k__Bacteria; p__Verrucomicrobia; c__Verruco-5; o__WCHB1-41; f__RFP12; g__; s__
537503	1	0	0	0	0	0	0	1	0	2	0	1	0	0	0	0	0	0	1	0	1	0	k__Bacteria; p__Firmicutes; c__Clostridia; o__Clostridiales; f__; g__; s__
186633	0	0	0	0	0	0	0	0	0	0	0	0	0	0	0	0	0	0	0	0	1	0	k__Bacteria; p__Firmicutes; c__Clostridia; o__Clostridiales; f__Lachnospiraceae; g__; s__
368236	1	2	1	2	1	2	2	0	1	0	0	1	1	5	1	2	0	1	1	2	0	1	k__Bacteria; p__Firmicutes; c__Clostridia; o__Clostridiales; f__Ruminococcaceae; g__; s__
324620	0	5	3	2	1	3	2	1	2	1	2	2	3	0	1	2	1	2	8	1	1	0	k__Bacteria; p__Firmicutes; c__Clostridia; o__Clostridiales; f__Ruminococcaceae; g__; s__
295180	1	3	3	1	1	3	1	4	0	1	0	2	0	4	1	0	0	0	0	0	0	1	k__Bacteria; p__Proteobacteria; c__Alphaproteobacteria; o__RF32; f__; g__; s__
333577	0	0	0	1	0	0	2	1	0	3	0	1	0	0	2	0	1	2	1	0	0	0	k__Bacteria; p__Firmicutes; c__Clostridia; o__Clostridiales; f__Lachnospiraceae; g__; s__
304211	0	0	0	0	0	0	0	0	0	0	0	0	0	0	0	0	0	0	0	0	0	2	k__Bacteria; p__Firmicutes; c__Clostridia; o__Clostridiales; f__Ruminococcaceae; g__Ruminococcus; s__
4466708	224	234	631	451	591	1	190	142	175	195	182	228	272	204	941	398	19	442	102	44	109	269	k__Bacteria; p__Bacteroidetes; c__Bacteroidia; o__Bacteroidales; f__Bacteroidaceae; g__; s__
164216	0	0	0	0	0	0	0	0	0	0	0	0	0	0	0	0	0	0	0	0	0	1	k__Bacteria; p__Firmicutes; c__Clostridia; o__Clostridiales; f__Lachnospiraceae; g__; s__
4466705	0	0	0	0	0	1	0	0	0	0	0	0	0	1	0	0	0	0	0	0	0	1	k__Bacteria; p__Firmicutes; c__Clostridia; o__Clostridiales; f__; g__; s__
4466706	98	0	226	0	0	0	308	30	191	84	74	90	173	190	203	1	0	0	0	7	0	66	k__Bacteria; p__Firmicutes; c__Clostridia; o__Clostridiales; f__Ruminococcaceae; g__; s__
342774	0	0	0	0	0	0	0	0	0	0	0	0	0	0	0	0	0	3	0	0	0	0	k__Bacteria; p__Firmicutes; c__Clostridia; o__Clostridiales; f__Lachnospiraceae; g__; s__
274299	0	0	0	0	0	0	0	0	0	0	0	0	0	0	0	0	0	0	1	1	0	0	k__Bacteria; p__Spirochaetes; c__Spirochaetes; o__Spirochaetales; f__Spirochaetaceae; g__Treponema; s__
511510	2	11	3	22	27	14	3	16	3	8	2	2	4	0	1	6	27	18	32	48	7	0	k__Bacteria; p__Firmicutes; c__Clostridia; o__Clostridiales; f__; g__; s__
288428	0	0	0	2	1	0	0	0	0	2	0	0	0	0	0	0	0	0	0	1	0	0	k__Bacteria; p__Firmicutes; c__Clostridia; o__Clostridiales; f__; g__; s__
258728	0	0	0	0	0	0	0	1	0	0	0	0	0	0	0	0	0	0	0	0	0	0	k__Bacteria; p__Firmicutes; c__Clostridia; o__Clostridiales; f__Ruminococcaceae; g__Oscillospira; s__
4453773	0	0	0	0	0	0	0	0	0	0	0	0	0	0	0	0	0	0	0	0	1	0	k__Bacteria; p__Proteobacteria; c__Deltaproteobacteria; o__Desulfovibrionales; f__Desulfovibrionaceae; g__Desulfovibrio; s__
40230	0	0	0	6	1	1	0	0	0	0	0	1	0	0	7	0	3	0	0	0	0	0	k__Bacteria; p__Proteobacteria; c__Alphaproteobacteria; o__RF32; f__; g__; s__
347042	295	575	532	895	308	819	375	386	464	483	382	273	436	243	895	724	217	496	689	582	194	391	k__Bacteria; p__Firmicutes; c__Clostridia; o__Clostridiales; f__Ruminococcaceae; g__; s__
347043	0	0	1	0	0	0	1	1	0	0	0	1	0	0	0	0	0	0	1	0	0	0	k__Bacteria; p__Firmicutes; c__Clostridia; o__Clostridiales; f__; g__; s__
184287	0	0	1	0	0	0	0	0	0	0	0	0	0	0	1	0	1	0	0	0	0	0	k__Bacteria; p__Firmicutes; c__Clostridia; o__Clostridiales; f__Ruminococcaceae; g__; s__
315675	0	0	0	0	0	0	0	0	2	0	0	0	0	0	0	0	0	0	0	0	0	0	k__Bacteria; p__Bacteroidetes; c__Bacteroidia; o__Bacteroidales; f__[Paraprevotellaceae]; g__CF231; s__
184285	7	0	14	0	0	0	8	3	9	1	10	8	4	8	9	0	0	0	0	0	0	4	k__Bacteria; p__Firmicutes; c__Clostridia; o__Clostridiales; f__; g__; s__
1579254	0	0	0	0	0	1	0	0	1	1	0	1	2	1	2	0	0	0	0	0	0	0	k__Bacteria; p__Firmicutes; c__Clostridia; o__Clostridiales; f__Ruminococcaceae; g__; s__
528596	0	0	0	0	0	0	0	0	0	0	0	0	0	0	0	0	0	1	0	0	7	0	k__Bacteria; p__Firmicutes; c__Clostridia; o__Clostridiales; f__Lachnospiraceae; g__; s__
98948	0	0	0	0	0	0	0	0	0	1	0	0	0	0	0	0	0	0	0	0	0	0	k__Bacteria; p__Firmicutes; c__Clostridia; o__Clostridiales; f__Ruminococcaceae; g__; s__
331046	221	10	611	0	38	1	191	34	58	132	175	265	97	154	309	0	2	357	5	107	1	68	k__Bacteria; p__Firmicutes; c__Clostridia; o__Clostridiales; f__Ruminococcaceae; g__; s__
584263	0	0	1	0	0	0	0	0	1	0	0	0	0	0	0	2	1	0	0	0	0	0	k__Bacteria; p__Firmicutes; c__Clostridia; o__Clostridiales; f__; g__; s__
545236	0	0	0	0	0	1	0	0	0	0	0	0	0	0	0	0	0	0	0	0	0	0	k__Bacteria; p__Firmicutes; c__Clostridia; o__Clostridiales; f__Lachnospiraceae; g__; s__
331043	0	0	0	0	0	0	0	0	0	0	0	0	0	0	1	0	0	0	0	0	0	0	k__Bacteria; p__Bacteroidetes; c__Bacteroidia; o__Bacteroidales; f__S24-7; g__; s__
275257	1	0	0	0	0	0	1	0	1	0	1	0	1	0	2	0	0	0	1	0	0	3	k__Bacteria; p__Proteobacteria; c__Alphaproteobacteria; o__Rhizobiales; f__Aurantimonadaceae; g__Aurantimonas; s__altamirensis
526996	0	2	0	0	0	0	0	0	0	0	0	0	0	0	0	0	0	0	0	0	0	0	k__Bacteria; p__Proteobacteria; c__Gammaproteobacteria; o__Aeromonadales; f__Succinivibrionaceae; g__Succinivibrio; s__
4407401	6	0	0	0	0	0	1	0	2	1	0	5	11	1	0	4	0	0	0	0	0	0	k__Bacteria; p__Firmicutes; c__Clostridia; o__Clostridiales; f__Ruminococcaceae; g__; s__
262936	0	0	1	0	0	0	0	1	0	1	0	0	0	0	0	1	0	1	1	0	0	0	k__Bacteria; p__Firmicutes; c__Clostridia; o__Clostridiales; f__Lachnospiraceae; g__; s__
344422	0	2	0	0	1	0	0	1	0	0	0	1	0	0	0	1	0	1	0	0	0	0	k__Bacteria; p__Firmicutes; c__Clostridia; o__Clostridiales; f__Lachnospiraceae; g__; s__
325910	0	0	0	0	1	0	1	1	0	1	0	0	0	0	0	0	0	0	1	0	0	1	k__Bacteria; p__Firmicutes; c__Clostridia; o__Clostridiales; f__Ruminococcaceae; g__; s__
356481	0	0	5	1	2	1	0	1	0	1	1	2	1	1	2	1	1	0	1	1	0	2	k__Bacteria; p__Firmicutes; c__Clostridia; o__Clostridiales; f__; g__; s__
301862	0	0	0	0	0	0	0	0	0	0	0	1	0	0	0	0	0	0	0	0	0	0	k__Bacteria; p__Firmicutes; c__Clostridia; o__Clostridiales; f__Lachnospiraceae; g__; s__
524842	1	0	2	0	0	0	0	1	3	2	1	0	0	0	0	0	0	0	0	0	0	0	k__Bacteria; p__Firmicutes; c__Clostridia; o__Clostridiales; f__Clostridiaceae; g__; s__
229533	0	0	0	0	0	0	0	0	0	0	0	0	0	0	0	0	0	1	0	0	0	0	k__Bacteria; p__Tenericutes; c__Mollicutes; o__RF39; f__; g__; s__
198494	0	0	0	0	0	0	0	0	0	0	0	0	0	0	0	0	0	1	0	0	1	0	k__Bacteria; p__Firmicutes; c__Clostridia; o__Clostridiales; f__Lachnospiraceae; g__Roseburia; s__
591118	3	3	7	4	7	0	0	0	2	0	1	2	1	1	0	4	0	0	3	9	0	0	k__Bacteria; p__Firmicutes; c__Clostridia; o__Clostridiales; f__Lachnospiraceae; g__; s__
4435575	0	0	1	0	2	9	0	0	0	0	0	0	0	0	0	2	5	0	0	0	1	0	k__Bacteria; p__Firmicutes; c__Clostridia; o__Clostridiales; f__; g__; s__
352647	17	12	9	16	27	13	44	4	10	6	7	3	4	7	11	29	67	10	3	54	0	1	k__Bacteria; p__Firmicutes; c__Clostridia; o__Clostridiales; f__Ruminococcaceae; g__; s__
331199	0	0	0	1	0	0	0	0	0	0	0	0	0	0	0	0	0	0	0	0	0	0	k__Bacteria; p__Firmicutes; c__Clostridia; o__Clostridiales; f__Clostridiaceae; g__; s__
520720	0	0	0	0	4	7	0	0	0	0	0	0	0	0	0	1	24	27	0	5	9	0	k__Bacteria; p__Firmicutes; c__Clostridia; o__Clostridiales; f__Ruminococcaceae; g__Oscillospira; s__
356245	89	26	79	23	14	52	167	72	99	64	82	81	96	132	286	1	328	167	5	20	1	39	k__Bacteria; p__Firmicutes; c__Clostridia; o__Clostridiales; f__Ruminococcaceae; g__; s__
336890	1	0	0	0	2	0	0	1	0	0	0	0	0	0	0	0	0	0	0	0	0	0	k__Bacteria; p__Firmicutes; c__Clostridia; o__Clostridiales; f__Ruminococcaceae; g__; s__
304824	0	0	0	0	0	0	0	0	0	0	0	1	0	0	0	0	0	0	0	0	0	0	k__Bacteria; p__Bacteroidetes; c__Bacteroidia; o__Bacteroidales; f__Prevotellaceae; g__Prevotella; s__
132784	0	0	0	0	0	0	0	0	0	0	0	0	0	0	1	0	0	0	0	0	0	0	k__Bacteria; p__Firmicutes; c__Clostridia; o__Clostridiales; f__Veillonellaceae; g__Phascolarctobacterium; s__
4445801	0	0	0	0	0	0	0	0	0	0	0	0	0	1	0	0	0	0	0	0	0	0	k__Bacteria; p__Firmicutes; c__Clostridia; o__Clostridiales; f__; g__; s__
319450	4	1	4	0	0	0	11	7	7	20	9	1	11	6	6	2	7	2	0	5	0	4	k__Bacteria; p__Firmicutes; c__Clostridia; o__Clostridiales; f__Ruminococcaceae; g__; s__
183870	0	0	0	2	0	2	0	0	0	0	0	0	0	0	0	0	0	0	0	0	0	0	k__Bacteria; p__Bacteroidetes; c__Bacteroidia; o__Bacteroidales; f__Bacteroidaceae; g__Bacteroides; s__uniformis
3911805	0	0	0	0	0	0	0	3	30	0	0	0	24	0	0	0	0	0	0	1	0	0	k__Bacteria; p__Firmicutes; c__Clostridia; o__Clostridiales; f__Ruminococcaceae; g__; s__
417366	0	0	0	0	0	0	0	0	0	0	0	0	0	0	0	0	0	0	0	0	0	1	k__Bacteria; p__Proteobacteria; c__Alphaproteobacteria; o__Rhizobiales; f__Methylocystaceae; g__; s__
310608	0	0	0	0	0	0	0	0	0	0	1	0	0	0	0	0	0	0	0	0	0	0	k__Bacteria; p__Firmicutes; c__Clostridia; o__Clostridiales; f__Lachnospiraceae; g__Dorea; s__
294315	0	7	0	0	0	0	2	11	0	0	6	0	4	4	0	0	0	1	0	0	0	11	k__Bacteria; p__Bacteroidetes; c__Bacteroidia; o__Bacteroidales; f__; g__; s__
322062	0	0	0	1	0	0	0	0	0	0	0	0	0	0	0	0	1	0	0	0	0	0	k__Bacteria; p__Firmicutes; c__Clostridia; o__Clostridiales; f__Lachnospiraceae; g__; s__
307116	490	4076	589	4436	2779	4098	53	275	33	660	1167	53	795	2	198	5	2852	3349	3	2901	3	1312	k__Bacteria; p__Bacteroidetes; c__Bacteroidia; o__Bacteroidales; f__[Paraprevotellaceae]; g__CF231; s__
350373	0	11	0	15	8	5	0	0	0	0	0	0	0	0	0	11	8	14	17	13	2	0	k__Bacteria; p__Firmicutes; c__Clostridia; o__Clostridiales; f__Ruminococcaceae; g__; s__
330333	3	0	7	0	0	0	3	1	2	3	0	2	4	5	9	0	0	0	0	0	0	2	k__Bacteria; p__Firmicutes; c__Clostridia; o__Clostridiales; f__Ruminococcaceae; g__Oscillospira; s__
22697	0	2	0	0	0	0	0	0	0	0	0	0	0	0	0	0	0	0	0	0	0	0	k__Bacteria; p__Firmicutes; c__Clostridia; o__Clostridiales; f__Veillonellaceae; g__Succiniclasticum; s__
352013	0	0	0	0	0	2	0	0	0	0	0	0	0	0	0	0	1	1	1	1	0	0	k__Bacteria; p__Firmicutes; c__Clostridia; o__Clostridiales; f__; g__; s__
4410863	0	0	0	1	0	0	0	0	0	0	0	0	0	0	0	0	0	0	0	0	0	0	k__Bacteria; p__Firmicutes; c__Clostridia; o__Clostridiales; f__; g__; s__
271602	0	1	0	0	0	0	0	0	0	0	1	0	0	0	0	0	0	0	0	0	0	1	k__Bacteria; p__Firmicutes; c__Clostridia; o__Clostridiales; f__; g__; s__
4333237	0	1	0	0	0	0	0	0	0	0	0	0	0	0	0	0	0	0	0	0	0	0	k__Bacteria; p__Proteobacteria; c__Alphaproteobacteria; o__Rhodospirillales; f__Acetobacteraceae; g__Acetobacter; s__
4458576	0	4	0	1	1	3	0	0	0	0	0	0	0	0	0	2	0	0	2	2	0	0	k__Bacteria; p__Firmicutes; c__Clostridia; o__Clostridiales; f__Lachnospiraceae; g__; s__
334323	24	7	13	2	0	2	31	29	13	37	24	12	22	12	8	3	5	3	3	11	0	10	k__Bacteria; p__Firmicutes; c__Clostridia; o__Clostridiales; f__Ruminococcaceae; g__; s__
545127	0	2	0	0	0	0	0	0	0	0	0	0	0	0	1	0	1	0	0	0	0	0	k__Bacteria; p__Firmicutes; c__Clostridia; o__Clostridiales; f__[Mogibacteriaceae]; g__; s__
541328	1	291	6	3093	77	725	0	1	0	2	0	0	0	1	0	12	867	302	2139	166	256	1	k__Bacteria; p__Firmicutes; c__Clostridia; o__Clostridiales; f__Clostridiaceae; g__Clostridium; s__butyricum
540500	0	0	0	1	0	1	0	6	6	0	0	0	0	0	0	2	0	0	0	0	0	0	k__Bacteria; p__Firmicutes; c__Clostridia; o__Clostridiales; f__; g__; s__
332423	172	32	679	64	260	19	298	74	235	127	183	292	216	363	173	23	29	85	37	137	1	50	k__Bacteria; p__Firmicutes; c__Clostridia; o__Clostridiales; f__Ruminococcaceae; g__; s__
525401	0	0	0	0	0	0	0	0	0	1	1	0	1	0	0	0	0	0	1	1	1	0	k__Bacteria; p__Firmicutes; c__Clostridia; o__Clostridiales; f__Lachnospiraceae; g__; s__
174571	0	0	0	0	0	0	0	0	0	0	0	0	0	0	0	0	2	0	0	0	0	0	k__Bacteria; p__Firmicutes; c__Clostridia; o__Clostridiales; f__; g__; s__
918242	2	0	13	0	0	0	0	1	1	0	0	0	0	1	1	2	0	0	0	0	0	0	k__Bacteria; p__Cyanobacteria; c__4C0d-2; o__YS2; f__; g__; s__
333820	0	0	0	0	0	0	0	0	0	0	2	0	0	1	1	0	0	0	0	0	0	0	k__Bacteria; p__Firmicutes; c__Clostridia; o__Clostridiales; f__Ruminococcaceae; g__; s__
525159	221	58	193	132	42	21	321	321	209	239	213	211	292	122	387	150	14	52	92	20	39	116	k__Bacteria; p__Firmicutes; c__Erysipelotrichi; o__Erysipelotrichales; f__Erysipelotrichaceae; g__; s__
341004	0	0	0	0	0	0	0	0	1	3	0	0	0	0	0	0	0	0	0	0	0	0	k__Bacteria; p__Firmicutes; c__Clostridia; o__Clostridiales; f__Ruminococcaceae; g__Oscillospira; s__
4448724	0	0	0	1	0	0	0	0	0	0	0	0	0	0	0	0	0	0	0	0	0	0	k__Bacteria; p__Firmicutes; c__Clostridia; o__Clostridiales; f__Ruminococcaceae; g__; s__
338301	0	0	0	0	0	0	0	0	0	0	0	0	0	0	0	0	0	0	0	1	0	0	k__Bacteria; p__Firmicutes; c__Clostridia; o__Clostridiales; f__; g__; s__
591447	0	0	0	0	0	0	0	0	0	0	0	0	0	0	0	0	0	0	0	0	0	1	k__Bacteria; p__Firmicutes; c__Clostridia; o__Clostridiales; f__Lachnospiraceae; g__Butyrivibrio; s__
4468741	4	0	2	17	1	2	2	3	0	3	0	3	1	4	0	0	0	0	0	0	0	1	k__Bacteria; p__Firmicutes; c__Clostridia; o__Clostridiales; f__; g__; s__
310510	16	2	21	10	2	2	9	21	12	15	3	16	23	14	16	2	2	3	9	1	0	16	k__Bacteria; p__Firmicutes; c__Clostridia; o__Clostridiales; f__Ruminococcaceae; g__; s__
161024	0	0	0	0	0	0	0	0	0	0	0	0	0	0	1	0	0	0	0	0	0	0	k__Bacteria; p__Proteobacteria; c__Gammaproteobacteria; o__Vibrionales; f__Vibrionaceae; g__Photobacterium; s__angustum
4155395	0	0	1	0	0	0	0	0	0	0	0	0	1	0	0	0	0	0	0	0	0	0	k__Bacteria; p__Firmicutes; c__Clostridia; o__Clostridiales; f__Lachnospiraceae; g__; s__
4436183	0	0	0	0	1	5	0	0	1	1	4	0	1	1	2	0	0	0	1	0	0	1	k__Bacteria; p__Firmicutes; c__Clostridia; o__Clostridiales; f__Ruminococcaceae; g__; s__
588216	6	0	1	12	2	9	2	0	0	1	3	0	5	1	1	4	7	7	9	0	1	1	k__Bacteria; p__Proteobacteria; c__Gammaproteobacteria; o__Enterobacteriales; f__Enterobacteriaceae; g__; s__
253380	0	0	1	0	0	0	0	0	0	0	0	0	0	0	0	0	0	0	0	0	0	0	k__Bacteria; p__Firmicutes; c__Clostridia; o__Clostridiales; f__Lachnospiraceae; g__Dorea; s__
310518	0	1	0	6	2	4	0	0	0	1	1	0	0	0	0	2	2	3	0	13	1	0	k__Bacteria; p__Firmicutes; c__Clostridia; o__Clostridiales; f__Ruminococcaceae; g__; s__
561676	0	0	1	0	0	0	1	0	0	0	0	1	1	0	0	0	0	0	0	0	0	0	k__Bacteria; p__Firmicutes; c__Clostridia; o__Clostridiales; f__; g__; s__
114510	0	0	0	2	0	2	1	0	0	1	1	0	1	0	0	0	1	1	1	0	0	0	k__Bacteria; p__Proteobacteria; c__Gammaproteobacteria; o__Enterobacteriales; f__Enterobacteriaceae; g__Escherichia; s__coli
343811	20	18	61	28	11	18	54	17	80	51	56	150	57	86	54	3	1	0	0	7	0	78	k__Bacteria; p__Firmicutes; c__Clostridia; o__Clostridiales; f__; g__; s__
4435578	2	0	2	0	0	3	1	1	0	0	0	1	1	0	2	0	0	0	0	5	0	0	k__Bacteria; p__Firmicutes; c__Clostridia; o__Clostridiales; f__Dehalobacteriaceae; g__; s__
13988	0	0	3	0	0	0	3	0	1	1	3	0	1	0	11	0	0	0	0	0	0	4	k__Bacteria; p__Firmicutes; c__Clostridia; o__Clostridiales; f__Lachnospiraceae; g__; s__
322118	0	0	2	3	1	3	1	0	1	0	0	1	1	2	1	0	3	2	4	4	0	2	k__Bacteria; p__Firmicutes; c__Clostridia; o__Clostridiales; f__Peptostreptococcaceae; g__; s__
306515	0	0	0	0	0	0	0	0	0	0	1	0	0	0	0	0	0	0	0	0	0	0	k__Bacteria; p__Proteobacteria; c__Alphaproteobacteria; o__Rhizobiales; f__Rhizobiaceae; g__Agrobacterium; s__
544996	0	0	0	0	0	0	0	0	0	1	0	0	0	0	0	0	0	0	0	0	0	0	k__Bacteria; p__Firmicutes; c__Clostridia; o__Clostridiales; f__Ruminococcaceae; g__Oscillospira; s__
322114	0	0	0	0	0	1	0	0	0	0	0	0	0	0	0	0	0	0	0	1	0	0	k__Bacteria; p__Firmicutes; c__Clostridia; o__Clostridiales; f__Lachnospiraceae; g__Roseburia; s__
306519	1	0	2	0	0	0	1	2	0	0	0	0	1	0	1	0	0	0	3	0	0	1	k__Bacteria; p__Firmicutes; c__Clostridia; o__Clostridiales; f__; g__; s__
573545	1	0	0	0	0	0	1	0	0	0	0	0	0	0	0	0	0	0	0	0	0	0	k__Bacteria; p__Proteobacteria; c__Alphaproteobacteria; o__Rhizobiales; f__Rhizobiaceae; g__; s__
351663	0	0	0	0	0	0	0	3	0	5	0	0	4	0	3	0	0	0	0	0	0	0	k__Bacteria; p__Firmicutes; c__Clostridia; o__Clostridiales; f__Ruminococcaceae; g__Ruminococcus; s__
197864	0	0	0	0	0	0	0	0	0	0	0	0	0	0	0	0	0	2	0	0	0	1	k__Bacteria; p__Firmicutes; c__Clostridia; o__Clostridiales; f__Ruminococcaceae; g__; s__
813729	0	1	0	0	0	0	0	0	0	0	0	0	0	0	0	1	2	0	0	0	0	0	k__Bacteria; p__Firmicutes; c__Clostridia; o__Clostridiales; f__Ruminococcaceae; g__Ruminococcus; s__
4319494	0	0	0	0	0	0	0	0	0	0	1	0	0	0	0	0	1	0	0	0	0	0	k__Bacteria; p__Firmicutes; c__Clostridia; o__Clostridiales; f__Lachnospiraceae; g__; s__
299985	0	0	0	0	0	0	0	0	0	0	1	0	0	0	0	0	0	0	0	0	0	0	k__Bacteria; p__Firmicutes; c__Clostridia; o__Clostridiales; f__Lachnospiraceae; g__; s__
302102	31	1	2	11	29	0	17	15	29	30	0	38	19	1	0	0	0	0	0	0	0	0	k__Bacteria; p__Firmicutes; c__Clostridia; o__Clostridiales; f__Ruminococcaceae; g__; s__
355462	0	0	0	0	0	0	0	0	0	1	1	1	0	0	0	0	0	0	0	0	0	2	k__Bacteria; p__Firmicutes; c__Clostridia; o__Clostridiales; f__Lachnospiraceae; g__Butyrivibrio; s__
325489	1	38	15	1	0	12	12	12	11	6	1	10	0	8	10	8	0	3	9	2	2	0	k__Bacteria; p__Tenericutes; c__Mollicutes; o__RF39; f__; g__; s__
2176015	0	0	0	0	0	1	0	0	0	0	0	0	0	0	0	0	0	0	0	0	1	0	k__Bacteria; p__Firmicutes; c__Clostridia; o__Clostridiales; f__[Mogibacteriaceae]; g__Mogibacterium; s__
554163	0	1	0	1	0	0	0	0	0	0	0	0	0	0	0	0	0	0	1	0	0	0	k__Bacteria; p__Proteobacteria; c__Gammaproteobacteria; o__Enterobacteriales; f__Enterobacteriaceae; g__; s__
807795	0	3	0	7	6	1	1	0	0	0	0	0	0	0	0	2	5	2	8	10	2	0	k__Bacteria; p__Firmicutes; c__Bacilli; o__Lactobacillales; f__Lactobacillaceae; g__Lactobacillus; s__
554160	0	0	0	0	0	0	0	0	0	0	0	1	0	1	3	0	0	0	0	0	0	0	k__Bacteria; p__Firmicutes; c__Clostridia; o__Clostridiales; f__Lachnospiraceae; g__Blautia; s__
241317	0	0	0	0	0	0	1	0	0	0	0	0	0	0	0	0	0	0	0	0	0	0	k__Bacteria; p__Proteobacteria; c__Alphaproteobacteria; o__Rhizobiales; f__Rhizobiaceae; g__Agrobacterium; s__
288847	0	1	2	1	0	1	0	0	0	2	5	6	1	2	0	1	2	0	0	7	1	3	k__Bacteria; p__Firmicutes; c__Clostridia; o__Clostridiales; f__Ruminococcaceae; g__; s__
305016	0	0	0	0	0	1	0	0	0	0	0	0	0	0	0	0	0	0	1	0	0	0	k__Bacteria; p__Firmicutes; c__Clostridia; o__Clostridiales; f__Lachnospiraceae; g__Lachnospira; s__
4317896	7	0	33	0	2	0	13	1	14	7	7	8	11	14	17	0	0	0	0	0	0	9	k__Bacteria; p__Firmicutes; c__Clostridia; o__Clostridiales; f__Ruminococcaceae; g__Oscillospira; s__
843454	0	0	0	0	1	0	0	0	0	0	0	0	0	1	0	1	0	0	1	1	0	0	k__Bacteria; p__Firmicutes; c__Clostridia; o__Clostridiales; f__Lachnospiraceae; g__; s__
1040713	0	0	0	0	1	0	0	0	0	0	0	0	0	0	0	0	0	0	1	0	0	0	k__Bacteria; p__Actinobacteria; c__Actinobacteria; o__Actinomycetales; f__Corynebacteriaceae; g__Corynebacterium; s__
590712	21	65	72	99	52	160	75	42	28	47	74	56	69	76	182	105	56	334	91	113	3	44	k__Bacteria; p__Firmicutes; c__Clostridia; o__Clostridiales; f__Ruminococcaceae; g__; s__
4336750	0	24	0	15	26	26	0	0	0	0	0	0	0	0	0	12	46	27	16	25	10	0	k__Bacteria; p__Firmicutes; c__Clostridia; o__Clostridiales; f__Ruminococcaceae; g__Oscillospira; s__
4478840	0	0	0	0	0	0	0	1	0	0	0	0	0	0	0	0	0	0	0	0	0	0	k__Bacteria; p__Firmicutes; c__Clostridia; o__Clostridiales; f__Clostridiaceae; g__; s__
4299543	0	0	0	0	1	0	0	0	1	1	0	0	0	0	0	0	0	1	0	0	1	0	k__Bacteria; p__Firmicutes; c__Clostridia; o__Clostridiales; f__Ruminococcaceae; g__; s__
327741	0	0	0	0	0	0	0	0	1	0	0	0	3	1	0	0	0	0	0	0	0	0	k__Bacteria; p__Firmicutes; c__Clostridia; o__Clostridiales; f__Christensenellaceae; g__; s__
182735	0	0	1	0	0	0	0	0	0	0	0	0	0	0	0	0	0	0	0	0	0	0	k__Bacteria; p__Firmicutes; c__Clostridia; o__Clostridiales; f__; g__; s__
304777	0	0	0	0	0	1	0	0	0	0	0	0	0	0	0	0	0	0	0	0	0	0	k__Bacteria; p__Firmicutes; c__Clostridia; o__Clostridiales; f__Ruminococcaceae; g__Oscillospira; s__
300260	20	137	6	38	124	153	2	45	128	4	19	55	23	205	6	23	12	0	9	18	0	1	k__Bacteria; p__Firmicutes; c__Clostridia; o__Clostridiales; f__Ruminococcaceae; g__; s__
259677	1	5	2	0	0	0	4	3	2	0	0	0	0	3	2	1	0	6	2	0	0	1	k__Bacteria; p__Tenericutes; c__Mollicutes; o__RF39; f__; g__; s__
350153	231	39	200	45	36	38	61	96	123	93	84	153	131	106	99	12	199	105	45	67	19	177	k__Bacteria; p__Firmicutes; c__Clostridia; o__Clostridiales; f__Clostridiaceae; g__Clostridium; s__
312619	25	7	325	1	4	0	179	20	88	64	251	124	83	79	97	2	3	0	13	1	0	127	k__Bacteria; p__Firmicutes; c__Clostridia; o__Clostridiales; f__Ruminococcaceae; g__; s__
592977	0	0	0	0	1	0	0	0	0	0	0	0	0	0	0	0	0	0	0	0	0	0	k__Bacteria; p__Firmicutes; c__Clostridia; o__Clostridiales; f__Lachnospiraceae; g__Butyrivibrio; s__
4298017	27	47	183	0	0	12	26	8	43	6	24	45	7	29	70	0	0	33	64	144	0	18	k__Bacteria; p__Firmicutes; c__Clostridia; o__Clostridiales; f__Ruminococcaceae; g__; s__
4437589	0	0	0	0	0	1	1	0	0	0	1	0	0	0	0	1	1	1	0	0	1	1	k__Bacteria; p__Bacteroidetes; c__Bacteroidia; o__Bacteroidales; f__Bacteroidaceae; g__; s__
509383	0	0	0	0	0	0	0	0	1	0	0	0	0	0	0	0	0	0	1	0	0	0	k__Bacteria; p__Firmicutes; c__Clostridia; o__Clostridiales; f__Lachnospiraceae; g__; s__
300463	1304	4368	2282	0	5	2	336	464	726	537	633	52	647	674	3708	3	603	1	1	195	35	2120	k__Bacteria; p__Bacteroidetes; c__Bacteroidia; o__Bacteroidales; f__RF16; g__; s__
16000	0	0	0	0	0	0	0	0	0	1	0	0	0	0	1	0	0	0	0	0	0	0	k__Bacteria; p__Firmicutes; c__Clostridia; o__Clostridiales; f__; g__; s__
813614	0	0	0	0	0	0	1	0	0	0	0	0	0	0	1	0	0	0	0	0	0	2	k__Bacteria; p__Firmicutes; c__Clostridia; o__Clostridiales; f__; g__; s__
526376	0	35	0	19	0	0	0	0	0	0	0	0	0	0	0	0	0	0	11	2	0	0	k__Bacteria; p__Firmicutes; c__Erysipelotrichi; o__Erysipelotrichales; f__Erysipelotrichaceae; g__; s__
594419	0	0	0	0	0	0	0	0	0	0	0	0	0	0	0	0	0	0	0	1	0	0	k__Bacteria; p__Firmicutes; c__Clostridia; o__Clostridiales; f__; g__; s__
338681	0	0	0	0	0	0	0	1	0	0	0	0	0	0	0	0	0	0	0	0	0	0	k__Bacteria; p__Firmicutes; c__Clostridia; o__Clostridiales; f__Ruminococcaceae; g__; s__
574528	0	0	0	0	0	0	0	0	0	0	0	0	0	0	0	0	0	1	0	0	0	0	k__Bacteria; p__Firmicutes; c__Clostridia; o__Clostridiales; f__Clostridiaceae; g__; s__
580305	1	0	0	0	0	0	0	0	0	3	0	3	0	0	0	0	0	0	0	0	0	0	k__Bacteria; p__Firmicutes; c__Clostridia; o__Clostridiales; f__Ruminococcaceae; g__; s__
308843	15	15	33	52	22	42	22	3	28	13	6	16	22	15	4	17	73	19	59	51	11	9	k__Bacteria; p__Firmicutes; c__Clostridia; o__Clostridiales; f__Ruminococcaceae; g__; s__
292051	11	130	13	2	37	0	14	0	4	39	20	18	1	36	0	28	24	0	10	48	0	14	k__Bacteria; p__Firmicutes; c__Clostridia; o__Clostridiales; f__Ruminococcaceae; g__; s__
544847	0	0	0	0	0	0	0	0	1	0	0	0	0	0	0	0	0	0	0	0	0	0	k__Bacteria; p__Proteobacteria; c__Gammaproteobacteria; o__Xanthomonadales; f__Xanthomonadaceae; g__; s__
297024	0	71	0	288	365	395	4	300	5	12	0	70	0	45	0	226	283	78	473	189	107	0	k__Bacteria; p__Firmicutes; c__Clostridia; o__Clostridiales; f__Veillonellaceae; g__; s__
309534	0	0	0	0	1	0	0	0	0	0	0	0	0	0	0	0	2	1	0	2	0	0	k__Bacteria; p__Firmicutes; c__Clostridia; o__Clostridiales; f__Lachnospiraceae; g__; s__
322931	23	22	27	4	33	39	16	22	21	34	10	18	16	26	22	12	12	0	9	25	0	6	k__Bacteria; p__Firmicutes; c__Clostridia; o__Clostridiales; f__Ruminococcaceae; g__Ruminococcus; s__
302433	0	0	0	0	0	0	0	0	0	0	0	0	0	0	0	0	0	0	0	0	0	1	k__Bacteria; p__Firmicutes; c__Clostridia; o__Clostridiales; f__[Mogibacteriaceae]; g__; s__
661055	1	13	12	0	27	34	11	1	1	2	0	8	8	4	0	2	0	0	25	13	0	0	k__Bacteria; p__Firmicutes; c__Clostridia; o__Clostridiales; f__; g__; s__
813479	0	0	0	0	0	0	0	0	0	0	0	0	0	0	0	0	0	0	0	0	4	0	k__Bacteria; p__Actinobacteria; c__Actinobacteria; o__Bifidobacteriales; f__Bifidobacteriaceae; g__Bifidobacterium; s__
352702	1	0	6	2	1	0	0	4	2	1	3	0	2	1	0	0	0	0	1	0	2	3	k__Bacteria; p__Firmicutes; c__Clostridia; o__Clostridiales; f__; g__; s__
341717	1	0	0	0	0	0	0	0	0	0	0	0	0	0	0	0	0	0	0	0	0	0	k__Bacteria; p__Firmicutes; c__Clostridia; o__Clostridiales; f__; g__; s__
337116	0	0	0	0	0	0	0	0	1	0	0	1	0	0	0	0	0	0	0	0	0	0	k__Bacteria; p__Proteobacteria; c__Alphaproteobacteria; o__; f__; g__; s__
158591	0	0	0	0	0	0	0	0	0	0	0	0	0	0	0	0	0	0	0	1	0	0	k__Bacteria; p__Firmicutes; c__Clostridia; o__Clostridiales; f__; g__; s__
259275	1	0	0	0	0	0	0	0	0	0	0	0	0	0	0	0	0	0	0	0	0	0	k__Bacteria; p__Firmicutes; c__Clostridia; o__Clostridiales; f__Ruminococcaceae; g__; s__
292180	0	0	0	0	0	0	0	0	0	0	1	0	0	0	0	0	0	0	0	0	0	0	k__Bacteria; p__Verrucomicrobia; c__Verruco-5; o__WCHB1-41; f__RFP12; g__; s__
289466	157	834	199	1145	52	1201	111	59	134	150	228	422	385	241	882	332	111	2562	35	551	165	531	k__Bacteria; p__Bacteroidetes; c__Bacteroidia; o__Bacteroidales; f__; g__; s__
259270	0	0	0	0	0	0	0	1	1	0	0	0	0	0	0	0	0	0	0	0	0	1	k__Bacteria; p__Firmicutes; c__Erysipelotrichi; o__Erysipelotrichales; f__Erysipelotrichaceae; g__p-75-a5; s__
410242	51	101	188	111	74	16	56	67	92	81	57	148	81	69	144	54	100	0	44	111	0	68	k__Bacteria; p__Firmicutes; c__Clostridia; o__Clostridiales; f__Christensenellaceae; g__; s__
301184	0	0	0	0	0	0	0	0	0	0	0	0	1	0	0	0	0	0	0	0	0	0	k__Bacteria; p__Proteobacteria; c__Gammaproteobacteria; o__Enterobacteriales; f__Enterobacteriaceae; g__; s__
311230	0	0	4	0	0	0	5	0	4	0	0	3	5	3	6	0	0	0	0	0	0	0	k__Bacteria; p__Firmicutes; c__Clostridia; o__Clostridiales; f__Ruminococcaceae; g__; s__
316911	0	0	3	0	0	0	2	1	2	1	0	1	2	1	1	0	0	0	0	0	0	0	k__Bacteria; p__Firmicutes; c__Clostridia; o__Clostridiales; f__Ruminococcaceae; g__; s__
169898	0	7	0	0	0	0	0	0	0	0	0	0	0	0	0	0	0	1	0	0	0	0	k__Bacteria; p__Firmicutes; c__Clostridia; o__Clostridiales; f__Veillonellaceae; g__; s__
329817	0	9	3	2	0	0	7	10	5	1	11	0	12	6	7	5	1	16	25	8	0	5	k__Bacteria; p__Firmicutes; c__Clostridia; o__Clostridiales; f__Lachnospiraceae; g__; s__
297111	2	1	6	0	0	1	7	3	42	2	4	4	5	3	4	0	0	0	1	1	0	4	k__Bacteria; p__Firmicutes; c__Clostridia; o__Clostridiales; f__Ruminococcaceae; g__Oscillospira; s__
177051	1	0	0	0	0	0	0	0	0	0	0	0	0	0	0	0	0	0	0	0	0	0	k__Bacteria; p__Firmicutes; c__Clostridia; o__Clostridiales; f__Clostridiaceae; g__Clostridium; s__
297114	4	2	4	8	0	6	4	1	1	3	2	1	1	1	3	4	2	4	5	1	2	1	k__Bacteria; p__Bacteroidetes; c__Bacteroidia; o__Bacteroidales; f__Bacteroidaceae; g__5-7N15; s__
515324	2	0	48	15	0	0	12	6	14	13	10	4	8	21	30	0	0	19	0	0	0	0	k__Bacteria; p__Firmicutes; c__Clostridia; o__Clostridiales; f__Ruminococcaceae; g__; s__
300594	0	0	0	0	0	0	0	1	0	0	1	0	0	0	0	0	0	0	0	0	0	0	k__Bacteria; p__Firmicutes; c__Clostridia; o__Clostridiales; f__Clostridiaceae; g__Clostridium; s__
276491	0	0	0	0	0	0	0	0	0	0	0	0	0	0	0	0	0	0	1	0	0	0	k__Bacteria; p__Firmicutes; c__Clostridia; o__Clostridiales; f__Clostridiaceae; g__Clostridium; s__
270385	0	1	0	0	0	0	0	0	0	0	0	0	0	1	0	2	0	0	0	0	0	0	k__Bacteria; p__Firmicutes; c__Clostridia; o__Clostridiales; f__Ruminococcaceae; g__Oscillospira; s__
592156	3	0	13	0	0	0	13	10	16	23	24	5	43	8	6	0	0	0	0	1	0	23	k__Bacteria; p__Firmicutes; c__Clostridia; o__Clostridiales; f__; g__; s__
539244	884	7043	1046	8249	4989	7097	97	614	42	1080	1921	123	1520	405	328	8	5176	4846	1	4910	2	2483	k__Bacteria; p__Bacteroidetes; c__Bacteroidia; o__Bacteroidales; f__[Paraprevotellaceae]; g__CF231; s__
270382	0	0	2	0	1	2	1	0	0	0	0	0	2	0	1	0	0	0	0	1	1	1	k__Bacteria; p__Firmicutes; c__Clostridia; o__Clostridiales; f__Clostridiaceae; g__; s__
513445	0	0	0	0	0	0	0	0	0	0	0	0	0	0	0	0	0	0	0	0	11	0	k__Bacteria; p__Bacteroidetes; c__Bacteroidia; o__Bacteroidales; f__Bacteroidaceae; g__Bacteroides; s__
104740	0	1	0	0	0	0	0	0	0	0	0	0	0	0	0	0	1	1	1	0	0	0	k__Bacteria; p__Firmicutes; c__Clostridia; o__Clostridiales; f__Lachnospiraceae; g__; s__
739826	47	0	6	7	1	0	14	81	3	17	12	17	2	2	0	0	0	0	5	3	0	2	k__Bacteria; p__Firmicutes; c__Clostridia; o__Clostridiales; f__Lachnospiraceae; g__; s__
152450	0	0	1	0	0	0	0	0	0	0	0	0	0	0	0	1	0	0	0	0	0	0	k__Archaea; p__Euryarchaeota; c__Methanobacteria; o__Methanobacteriales; f__Methanobacteriaceae; g__Methanobrevibacter; s__
297628	3	0	5	0	2	0	4	0	4	1	2	6	2	3	2	0	0	0	0	1	0	0	k__Bacteria; p__Firmicutes; c__Clostridia; o__Clostridiales; f__; g__; s__
297629	64	0	83	2	2	0	29	13	54	23	23	15	25	32	41	0	0	0	0	8	0	15	k__Bacteria; p__Firmicutes; c__Clostridia; o__Clostridiales; f__Ruminococcaceae; g__; s__
3046870	0	1	0	0	0	0	0	0	0	0	0	0	0	0	0	1	0	0	0	1	0	0	k__Bacteria; p__Firmicutes; c__Clostridia; o__Clostridiales; f__; g__; s__
313741	0	0	0	0	0	0	0	0	0	0	0	0	0	0	0	0	0	6	0	0	2	0	k__Bacteria; p__Firmicutes; c__Clostridia; o__Clostridiales; f__; g__; s__
295033	1	0	14	5	0	0	1	1	1	1	0	0	0	1	4	0	0	0	0	7	0	0	k__Bacteria; p__Bacteroidetes; c__Bacteroidia; o__Bacteroidales; f__; g__; s__
305224	0	0	0	0	0	0	0	0	0	0	0	0	0	0	0	0	0	0	0	1	0	0	k__Bacteria; p__Firmicutes; c__Clostridia; o__Clostridiales; f__Lachnospiraceae; g__; s__
297337	62	0	1561	336	0	1	178	309	267	333	167	254	3	3	185	0	0	0	21	2	0	213	k__Bacteria; p__Bacteroidetes; c__Bacteroidia; o__Bacteroidales; f__; g__; s__
300041	157	31	96	0	0	1	102	54	77	82	30	82	30	36	56	0	0	18	21	0	0	121	k__Bacteria; p__Firmicutes; c__Clostridia; o__Clostridiales; f__Ruminococcaceae; g__; s__
628982	0	0	0	2	1	0	0	0	0	0	0	0	0	0	0	0	0	1	0	0	0	0	k__Bacteria; p__Firmicutes; c__Clostridia; o__Clostridiales; f__Clostridiaceae; g__Clostridium; s__butyricum
4352001	0	0	0	4	0	2	0	0	0	0	0	0	0	0	0	0	3	0	5	0	0	0	k__Bacteria; p__Firmicutes; c__Clostridia; o__Clostridiales; f__Clostridiaceae; g__Clostridium; s__butyricum
660214	0	0	0	0	0	0	0	0	0	0	0	0	0	0	0	0	1	2	0	0	0	0	k__Bacteria; p__Firmicutes; c__Clostridia; o__Clostridiales; f__Lachnospiraceae; g__Coprococcus; s__
509723	44	37	45	25	71	57	23	125	73	68	48	46	13	56	155	23	24	36	109	49	69	22	k__Bacteria; p__Firmicutes; c__Clostridia; o__Clostridiales; f__Ruminococcaceae; g__; s__
173773	0	0	0	0	0	0	0	0	0	0	0	0	0	0	0	0	6	3	2	0	0	0	k__Bacteria; p__Bacteroidetes; c__Bacteroidia; o__Bacteroidales; f__S24-7; g__; s__
290833	26	0	4	0	0	0	12	4	23	25	5	3	18	11	6	0	0	0	0	0	0	0	k__Bacteria; p__Firmicutes; c__Clostridia; o__Clostridiales; f__Ruminococcaceae; g__; s__
323400	192	14	154	0	303	0	43	153	105	553	236	329	750	241	2876	189	36	0	123	168	0	504	k__Bacteria; p__Bacteroidetes; c__Bacteroidia; o__Bacteroidales; f__Rikenellaceae; g__; s__
389529	6	16	10	5	8	51	10	9	6	11	6	6	6	9	9	8	4	8	6	15	0	3	k__Bacteria; p__Firmicutes; c__Clostridia; o__Clostridiales; f__Ruminococcaceae; g__; s__
334797	0	0	0	0	5	3	0	0	0	0	0	0	0	0	0	6	65	3	1	1	1	0	k__Bacteria; p__Firmicutes; c__Clostridia; o__Clostridiales; f__Ruminococcaceae; g__Oscillospira; s__
309083	0	0	0	0	0	0	1	0	2	0	0	1	0	0	0	0	0	0	0	0	0	0	k__Bacteria; p__Bacteroidetes; c__Bacteroidia; o__Bacteroidales; f__S24-7; g__; s__
352497	14	2	4	1	2	1	5	18	15	8	17	19	2	8	10	7	0	0	1	8	2	2	k__Bacteria; p__Firmicutes; c__Clostridia; o__Clostridiales; f__Ruminococcaceae; g__; s__
4457438	0	0	0	2	0	0	0	0	2	3	0	0	0	1	1	0	1	2	0	1	0	0	k__Bacteria; p__Firmicutes; c__Clostridia; o__Clostridiales; f__Lachnospiraceae; g__; s__
343258	0	0	0	0	0	0	1	0	0	0	0	3	1	0	0	0	0	0	0	0	0	0	k__Bacteria; p__Firmicutes; c__Clostridia; o__Clostridiales; f__; g__; s__
350891	3	0	0	0	5	0	3	2	1	3	0	2	2	0	4	0	0	2	0	0	0	1	k__Bacteria; p__Firmicutes; c__Clostridia; o__Clostridiales; f__Ruminococcaceae; g__; s__
349892	0	0	0	0	0	0	0	0	0	0	0	0	0	0	1	0	0	0	0	0	0	0	k__Bacteria; p__Tenericutes; c__Mollicutes; o__RF39; f__; g__; s__
427159	21	2	29	2	9	2	19	12	31	23	17	25	18	22	23	1	3	0	4	0	2	25	k__Bacteria; p__Firmicutes; c__Clostridia; o__Clostridiales; f__Ruminococcaceae; g__; s__
772972	8	0	17	200	341	0	0	49	47	25	20	26	10	30	0	6	0	1	6	44	1	4	k__Bacteria; p__Firmicutes; c__Clostridia; o__Clostridiales; f__; g__; s__
190309	0	0	0	1	0	5	0	0	0	0	0	0	0	0	0	0	0	0	0	0	0	0	k__Bacteria; p__Bacteroidetes; c__Bacteroidia; o__Bacteroidales; f__Bacteroidaceae; g__Bacteroides; s__
155884	0	0	0	0	0	0	0	0	0	0	0	2	0	0	0	0	0	0	0	0	0	0	k__Bacteria; p__Firmicutes; c__Clostridia; o__Clostridiales; f__Ruminococcaceae; g__Ruminococcus; s__
302616	6	0	31	0	12	0	7	1	15	0	0	8	12	0	0	0	0	0	31	57	0	0	k__Bacteria; p__Firmicutes; c__Clostridia; o__Clostridiales; f__Ruminococcaceae; g__; s__
297930	26	0	28	0	14	0	16	2	24	15	9	23	10	19	3	0	19	0	0	6	0	5	k__Bacteria; p__Firmicutes; c__Clostridia; o__Clostridiales; f__Ruminococcaceae; g__; s__
314755	435	116	76	3	27	174	97	391	239	170	139	332	126	185	217	26	248	322	70	6	43	247	k__Bacteria; p__Firmicutes; c__Clostridia; o__Clostridiales; f__Ruminococcaceae; g__; s__
294596	3	1	3	0	0	0	1	4	0	2	2	5	4	2	3	0	1	0	0	1	0	1	k__Bacteria; p__Firmicutes; c__Clostridia; o__Clostridiales; f__Ruminococcaceae; g__; s__
636296	0	0	0	0	0	0	1	0	0	0	0	0	0	0	0	0	0	0	0	0	0	0	k__Bacteria; p__Proteobacteria; c__Betaproteobacteria; o__Burkholderiales; f__Alcaligenaceae; g__Sutterella; s__
334383	688	1053	1669	2213	1099	1568	626	703	745	889	666	789	890	726	1672	1415	1074	5	2009	1062	892	914	k__Bacteria; p__Firmicutes; c__Clostridia; o__Clostridiales; f__Veillonellaceae; g__Phascolarctobacterium; s__
3586095	1	0	1	0	0	0	0	0	0	0	0	0	0	0	0	0	0	0	0	0	0	0	k__Bacteria; p__Actinobacteria; c__Actinobacteria; o__Actinomycetales; f__Actinomycetaceae; g__Arcanobacterium; s__
346705	140	19	447	1	2	82	172	135	76	271	100	221	233	97	130	56	25	0	28	77	0	42	k__Bacteria; p__Firmicutes; c__Clostridia; o__Clostridiales; f__Ruminococcaceae; g__; s__
333360	0	0	0	7	0	15	0	0	0	1	1	5	0	0	0	0	0	0	0	0	0	0	k__Bacteria; p__Firmicutes; c__Clostridia; o__Clostridiales; f__; g__; s__
16915	0	0	0	0	0	0	1	0	0	0	0	0	0	0	0	1	0	0	0	0	0	0	k__Bacteria; p__Bacteroidetes; c__Bacteroidia; o__Bacteroidales; f__p-2534-18B5; g__; s__
333363	0	2	5	4	0	0	0	0	0	3	0	1	0	1	2	0	1	6	0	2	0	0	k__Bacteria; p__Firmicutes; c__Clostridia; o__Clostridiales; f__Ruminococcaceae; g__; s__
320289	0	0	0	0	0	0	0	1	0	0	0	0	0	0	0	0	0	1	0	1	0	0	k__Bacteria; p__Firmicutes; c__Clostridia; o__Clostridiales; f__; g__; s__
1056816	12	0	16	0	3	0	7	1	11	8	4	17	1	14	8	0	0	0	0	0	0	0	k__Bacteria; p__Firmicutes; c__Clostridia; o__Clostridiales; f__Dehalobacteriaceae; g__Dehalobacterium; s__
293632	0	0	6	0	0	1	7	8	2	5	7	2	5	0	2	1	0	0	0	0	0	3	k__Bacteria; p__Firmicutes; c__Clostridia; o__Clostridiales; f__Ruminococcaceae; g__; s__
311906	0	0	0	0	1	0	0	0	0	0	0	0	0	0	0	0	0	0	0	0	0	0	k__Bacteria; p__Firmicutes; c__Clostridia; o__Clostridiales; f__Lachnospiraceae; g__Butyrivibrio; s__
45529	0	0	0	0	0	0	0	0	0	0	0	0	0	0	0	0	0	0	0	0	0	1	k__Bacteria; p__Bacteroidetes; c__Bacteroidia; o__Bacteroidales; f__; g__; s__
349254	3	0	18	0	0	0	3	1	1	0	0	1	0	1	3	0	0	0	0	2	0	1	k__Bacteria; p__Firmicutes; c__Clostridia; o__Clostridiales; f__Ruminococcaceae; g__; s__
350965	29	48	31	197	51	99	30	214	35	11	33	22	21	20	51	18	53	38	43	92	24	21	k__Bacteria; p__Firmicutes; c__Clostridia; o__Clostridiales; f__; g__; s__
518072	738	280	1941	2403	1373	7048	339	708	908	611	979	1302	1035	462	1636	495	988	1759	90	1730	563	801	k__Bacteria; p__Bacteroidetes; c__Bacteroidia; o__Bacteroidales; f__; g__; s__
334864	5	2	6	7	6	1	1	0	5	2	1	2	3	1	3	5	0	1	5	4	6	5	k__Bacteria; p__Firmicutes; c__Clostridia; o__Clostridiales; f__Clostridiaceae; g__Clostridium; s__
421538	47	28	81	67	121	75	206	81	335	155	86	56	400	131	55	182	34	28	4	28	196	128	k__Bacteria; p__Firmicutes; c__Clostridia; o__Clostridiales; f__Lachnospiraceae; g__; s__
344639	17	28	67	21	44	20	44	35	39	62	50	40	68	34	25	21	133	112	58	99	9	35	k__Bacteria; p__Firmicutes; c__Clostridia; o__Clostridiales; f__; g__; s__
298163	2	0	2	2	0	1	0	0	2	2	0	1	0	1	3	0	0	1	2	1	1	0	k__Bacteria; p__Firmicutes; c__Clostridia; o__Clostridiales; f__Ruminococcaceae; g__Oscillospira; s__
565570	0	0	0	0	0	0	3	0	0	0	0	1	0	0	0	0	0	0	0	0	0	0	k__Archaea; p__Euryarchaeota; c__Thermoplasmata; o__E2; f__[Methanomassiliicoccaceae]; g__vadinCA11; s__
1129971	0	0	0	1	0	1	1	0	0	0	1	0	0	0	0	0	1	2	1	0	0	0	k__Bacteria; p__Firmicutes; c__Clostridia; o__Clostridiales; f__; g__; s__
344636	5	0	2	0	0	0	7	7	21	6	12	3	5	7	4	0	0	0	0	0	0	0	k__Bacteria; p__Firmicutes; c__Clostridia; o__Clostridiales; f__; g__; s__
1106880	0	0	0	0	0	0	0	0	0	0	1	0	0	0	0	0	0	0	0	0	0	0	k__Bacteria; p__Firmicutes; c__Clostridia; o__Clostridiales; f__; g__; s__
182142	0	0	0	1	0	0	0	0	0	0	0	0	0	0	0	0	0	0	0	0	0	0	k__Bacteria; p__Firmicutes; c__Clostridia; o__Clostridiales; f__Ruminococcaceae; g__; s__
805066	49	0	149	4	0	0	81	42	130	113	91	53	115	176	126	0	0	0	1	1	0	83	k__Bacteria; p__Firmicutes; c__Clostridia; o__Clostridiales; f__Lachnospiraceae; g__; s__
186133	0	0	0	0	0	1	0	0	0	0	0	0	0	0	0	0	0	0	0	0	0	0	k__Bacteria; p__Firmicutes; c__Clostridia; o__Clostridiales; f__Ruminococcaceae; g__Ruminococcus; s__
455746	0	0	0	0	0	0	0	0	0	0	1	0	0	0	0	0	0	0	0	0	0	0	k__Bacteria; p__Firmicutes; c__Clostridia; o__Clostridiales; f__Lachnospiraceae; g__; s__
4465654	0	0	0	0	0	0	0	1	0	0	0	0	0	0	0	0	0	0	0	0	0	0	k__Bacteria; p__Firmicutes; c__Clostridia; o__Clostridiales; f__Ruminococcaceae; g__; s__
2792266	18	11	47	2	8	5	10	9	35	12	61	34	16	8	34	2	6	0	2	7	0	2	k__Bacteria; p__Firmicutes; c__Clostridia; o__Clostridiales; f__Ruminococcaceae; g__Oscillospira; s__
193894	0	0	1	0	0	0	0	0	0	0	0	0	0	0	0	0	0	0	0	0	0	0	k__Bacteria; p__Firmicutes; c__Clostridia; o__Clostridiales; f__Clostridiaceae; g__Clostridium; s__
193895	0	4	0	0	0	6	0	0	0	0	0	0	0	0	0	5	0	16	0	0	8	0	k__Bacteria; p__Firmicutes; c__Clostridia; o__Clostridiales; f__Ruminococcaceae; g__; s__
530177	34	1	33	0	0	1	13	8	14	7	21	10	41	4	11	0	0	4	0	0	2	26	k__Bacteria; p__Firmicutes; c__Erysipelotrichi; o__Erysipelotrichales; f__Erysipelotrichaceae; g__; s__
314644	0	0	0	0	0	0	0	0	1	0	1	0	0	0	0	0	0	0	0	2	0	0	k__Bacteria; p__Firmicutes; c__Clostridia; o__Clostridiales; f__; g__; s__
806991	0	1	0	0	0	0	0	0	0	0	0	0	0	0	0	0	0	0	0	0	0	0	k__Bacteria; p__Proteobacteria; c__Gammaproteobacteria; o__Aeromonadales; f__Succinivibrionaceae; g__; s__
724725	48	63	18	382	80	168	26	56	41	36	35	66	20	73	89	133	85	15	15	99	8	47	k__Bacteria; p__Firmicutes; c__Clostridia; o__Clostridiales; f__Ruminococcaceae; g__; s__
557051	0	0	0	0	0	0	0	0	0	0	0	14	0	0	0	0	0	0	0	0	0	0	k__Bacteria; p__Firmicutes; c__Clostridia; o__Clostridiales; f__Ruminococcaceae; g__; s__
849920	7	0	20	0	0	0	15	0	14	4	0	16	1	20	0	0	0	0	0	0	0	0	k__Archaea; p__Euryarchaeota; c__Thermoplasmata; o__E2; f__[Methanomassiliicoccaceae]; g__vadinCA11; s__
254135	0	0	0	0	0	0	0	1	0	0	0	0	0	0	0	0	0	0	0	0	0	0	k__Bacteria; p__Bacteroidetes; c__Bacteroidia; o__Bacteroidales; f__; g__; s__
1105687	0	0	0	0	0	0	0	6	0	0	2	2	0	0	1	0	0	0	0	0	0	0	k__Bacteria; p__Firmicutes; c__Clostridia; o__Clostridiales; f__Ruminococcaceae; g__Oscillospira; s__
4420570	0	0	0	0	0	0	1	0	0	1	1	0	1	0	0	0	0	0	0	0	0	2	k__Bacteria; p__Cyanobacteria; c__Chloroplast; o__Streptophyta; f__; g__; s__
309070	1	0	4	1	0	1	0	2	2	3	0	1	0	0	1	0	2	0	1	2	0	1	k__Bacteria; p__Firmicutes; c__Clostridia; o__Clostridiales; f__Ruminococcaceae; g__; s__
320378	0	0	2	0	0	0	0	1	2	2	0	0	0	2	0	0	0	0	0	0	0	2	k__Bacteria; p__Firmicutes; c__Clostridia; o__Clostridiales; f__Lachnospiraceae; g__; s__
523499	0	0	0	2	0	1	0	0	0	1	1	0	1	1	0	0	3	0	0	0	2	1	k__Bacteria; p__Firmicutes; c__Clostridia; o__Clostridiales; f__Ruminococcaceae; g__; s__
663226	0	0	0	0	0	0	0	0	0	0	0	0	0	0	0	0	0	1	0	0	0	0	k__Bacteria; p__Firmicutes; c__Clostridia; o__Clostridiales; f__Veillonellaceae; g__Anaerovibrio; s__
655466	0	0	15	0	0	0	6	4	5	11	3	1	22	5	6	0	9	0	0	0	1	18	k__Bacteria; p__Verrucomicrobia; c__Verruco-5; o__WCHB1-41; f__RFP12; g__; s__
207718	0	0	0	0	0	0	0	0	0	0	0	0	0	0	0	0	1	0	0	0	0	0	k__Bacteria; p__Firmicutes; c__Clostridia; o__Clostridiales; f__; g__; s__
269913	0	0	1	0	0	0	0	0	0	0	0	0	0	0	0	0	0	0	0	0	0	0	k__Bacteria; p__Firmicutes; c__Clostridia; o__Clostridiales; f__Ruminococcaceae; g__; s__
300860	10	21	28	2	7	7	4	16	34	8	3	8	18	6	3	8	2	0	6	5	0	3	k__Bacteria; p__Firmicutes; c__Clostridia; o__Clostridiales; f__Ruminococcaceae; g__; s__
265414	0	1	0	0	0	0	0	0	0	0	0	0	0	0	0	0	0	0	0	0	0	2	k__Bacteria; p__Proteobacteria; c__Deltaproteobacteria; o__Desulfovibrionales; f__Desulfovibrionaceae; g__; s__
562417	6	0	5	1	1	0	0	19	11	3	0	36	1	10	1	0	0	0	0	0	0	0	k__Bacteria; p__Firmicutes; c__Clostridia; o__Clostridiales; f__; g__; s__
84124	0	0	0	0	0	0	0	0	0	0	0	0	0	0	0	0	0	0	1	0	0	0	k__Bacteria; p__Firmicutes; c__Clostridia; o__Clostridiales; f__Veillonellaceae; g__Succiniclasticum; s__
346231	3	0	15	0	0	0	5	1	1	2	3	5	0	3	3	0	0	0	0	0	0	3	k__Bacteria; p__Firmicutes; c__Clostridia; o__Clostridiales; f__; g__; s__
300868	14	1	3	6	19	1	13	41	75	2	1	10	62	10	32	3	2	5	9	0	4	0	k__Bacteria; p__Bacteroidetes; c__Bacteroidia; o__Bacteroidales; f__Bacteroidaceae; g__5-7N15; s__
516761	12	2	12	5	3	4	2	8	10	9	3	8	4	5	3	3	1	0	1	0	1	7	k__Bacteria; p__Firmicutes; c__Clostridia; o__Clostridiales; f__Ruminococcaceae; g__; s__
339656	0	1	0	1	0	1	0	0	0	0	0	0	0	0	1	0	0	0	0	1	0	0	k__Bacteria; p__Firmicutes; c__Clostridia; o__Clostridiales; f__; g__; s__
268220	0	0	0	0	0	0	0	1	0	0	0	0	0	0	0	0	0	0	0	0	1	0	k__Bacteria; p__Firmicutes; c__Clostridia; o__Clostridiales; f__; g__; s__
518287	1	1	2	1	1	0	0	0	0	2	0	0	0	0	0	1	0	4	3	1	3	0	k__Bacteria; p__Firmicutes; c__Clostridia; o__Clostridiales; f__Lachnospiraceae; g__; s__
408513	0	0	1	4	1	2	1	0	1	0	0	0	1	2	0	0	2	3	6	2	2	0	k__Bacteria; p__Firmicutes; c__Clostridia; o__Clostridiales; f__Ruminococcaceae; g__Oscillospira; s__
186623	1	0	0	0	0	0	0	0	0	0	0	0	0	0	0	0	0	0	0	0	0	1	k__Bacteria; p__Firmicutes; c__Clostridia; o__Clostridiales; f__; g__; s__
874627	0	0	0	0	5	1	2	0	5	0	0	0	0	0	0	0	0	0	0	19	3	0	k__Bacteria; p__Tenericutes; c__Mollicutes; o__RF39; f__; g__; s__
557137	8	2	18	0	3	0	12	1	4	8	6	5	2	6	9	0	0	0	0	1	1	6	k__Bacteria; p__Firmicutes; c__Clostridia; o__Clostridiales; f__Lachnospiraceae; g__Coprococcus; s__
274422	0	2	4	2	0	0	0	0	0	0	0	0	0	0	0	0	0	3	2	0	1	0	k__Bacteria; p__Firmicutes; c__Clostridia; o__Clostridiales; f__Peptostreptococcaceae; g__; s__
320030	0	0	5	0	0	0	7	0	1	7	2	0	5	3	1	0	0	0	0	0	0	8	k__Bacteria; p__Firmicutes; c__Clostridia; o__Clostridiales; f__; g__; s__
264967	0	0	0	0	0	0	0	0	0	0	0	0	0	0	0	0	0	0	1	0	0	0	k__Bacteria; p__Firmicutes; c__Clostridia; o__Clostridiales; f__Veillonellaceae; g__Megasphaera; s__
335527	0	1	0	1	0	0	0	0	0	0	0	0	0	0	0	0	0	0	0	0	0	0	k__Bacteria; p__Firmicutes; c__Clostridia; o__Clostridiales; f__; g__; s__
316597	2	0	0	0	2	0	0	0	0	3	0	1	7	0	7	1	0	0	0	0	0	3	k__Bacteria; p__Bacteroidetes; c__Bacteroidia; o__Bacteroidales; f__Rikenellaceae; g__; s__
322282	65	102	60	121	67	316	43	29	64	57	17	48	54	103	80	120	104	94	55	115	35	46	k__Bacteria; p__Firmicutes; c__Clostridia; o__Clostridiales; f__Ruminococcaceae; g__; s__
306046	333	84	259	178	233	335	342	40	236	242	252	270	236	468	204	88	54	66	160	452	0	56	k__Bacteria; p__Firmicutes; c__Clostridia; o__Clostridiales; f__Ruminococcaceae; g__; s__
288215	204	133	130	4017	847	3	62	120	66	102	112	75	37	99	137	8	82	667	858	30	1	43	k__Bacteria; p__Firmicutes; c__Clostridia; o__Clostridiales; f__Ruminococcaceae; g__; s__
343361	0	1	0	0	0	0	0	0	0	0	0	0	0	0	0	0	0	0	0	0	0	0	k__Bacteria; p__Firmicutes; c__Clostridia; o__Clostridiales; f__Lachnospiraceae; g__; s__
319938	0	2	4	2	7	4	0	2	0	0	2	4	0	2	0	0	0	1	5	2	1	0	k__Bacteria; p__Firmicutes; c__Clostridia; o__Clostridiales; f__Lachnospiraceae; g__; s__
575261	20	3	68	11	6	20	57	5	17	74	49	24	14	11	23	19	7	7	40	6	15	32	k__Bacteria; p__Firmicutes; c__Clostridia; o__Clostridiales; f__Lachnospiraceae; g__; s__
531589	3	0	7	0	11	5	16	23	10	3	9	1	2	2	6	3	4	22	17	0	6	13	k__Bacteria; p__Tenericutes; c__Mollicutes; o__RF39; f__; g__; s__
2198356	0	0	0	1	0	0	0	0	0	0	0	0	0	0	0	0	0	0	1	0	0	0	k__Bacteria; p__Bacteroidetes; c__Bacteroidia; o__Bacteroidales; f__Bacteroidaceae; g__Bacteroides; s__
583572	123	0	516	3	1	1	191	54	318	244	122	352	213	151	109	0	0	0	1	15	0	46	k__Bacteria; p__Firmicutes; c__Clostridia; o__Clostridiales; f__Ruminococcaceae; g__; s__
261240	0	0	2	0	0	0	0	0	0	0	0	0	0	0	0	0	0	0	1	1	0	0	k__Bacteria; p__Bacteroidetes; c__Bacteroidia; o__Bacteroidales; f__Prevotellaceae; g__Prevotella; s__
314698	0	3	0	0	0	0	0	0	0	0	0	0	0	0	0	1	0	0	1	0	0	0	k__Bacteria; p__Bacteroidetes; c__Bacteroidia; o__Bacteroidales; f__Prevotellaceae; g__Prevotella; s__
195100	0	0	1	0	1	0	0	0	0	0	0	0	0	0	0	0	0	0	0	0	0	0	k__Bacteria; p__Firmicutes; c__Clostridia; o__Clostridiales; f__; g__; s__
321621	129	234	538	506	0	965	172	268	140	128	719	1410	344	291	1849	258	551	0	0	166	25	59	k__Bacteria; p__Bacteroidetes; c__Bacteroidia; o__Bacteroidales; f__[Paraprevotellaceae]; g__YRC22; s__
275085	0	0	0	0	0	0	0	0	0	0	0	0	0	1	2	1	0	0	0	0	0	0	k__Bacteria; p__TM7; c__TM7-3; o__CW040; f__F16; g__; s__
542064	0	0	0	0	0	0	0	0	0	0	0	0	0	0	0	0	0	1	0	0	0	0	k__Bacteria; p__Firmicutes; c__Clostridia; o__Clostridiales; f__Clostridiaceae; g__; s__
584524	2	0	3	1	0	1	2	0	1	3	2	3	1	2	0	0	0	1	1	0	1	1	k__Bacteria; p__Firmicutes; c__Clostridia; o__Clostridiales; f__Ruminococcaceae; g__; s__
289929	0	0	0	0	0	0	0	0	0	0	0	0	0	0	0	0	1	1	0	0	0	0	k__Bacteria; p__Firmicutes; c__Clostridia; o__Clostridiales; f__Lachnospiraceae; g__; s__
238205	0	13	0	279	7	67	0	0	0	0	0	0	1	0	0	1	85	13	259	13	13	0	k__Bacteria; p__Firmicutes; c__Clostridia; o__Clostridiales; f__Clostridiaceae; g__Clostridium; s__butyricum
1108747	0	0	1	0	0	0	0	0	0	2	0	0	0	0	0	0	0	0	0	0	0	0	k__Bacteria; p__Tenericutes; c__Mollicutes; o__RF39; f__; g__; s__
310725	14	6	13	11	5	1	12	15	6	10	15	16	23	14	15	1	3	6	5	6	2	16	k__Bacteria; p__Firmicutes; c__Clostridia; o__Clostridiales; f__; g__; s__
514988	0	1	0	0	0	0	0	0	0	0	0	0	0	0	0	0	0	0	1	0	0	0	k__Bacteria; p__Firmicutes; c__Clostridia; o__Clostridiales; f__Clostridiaceae; g__SMB53; s__
1104638	0	0	0	1	0	1	0	0	0	0	0	0	0	0	1	1	0	0	0	0	0	0	k__Bacteria; p__Proteobacteria; c__Gammaproteobacteria; o__Enterobacteriales; f__Enterobacteriaceae; g__; s__
319996	0	0	0	0	1	0	0	0	1	0	0	0	0	0	0	0	0	0	1	0	1	1	k__Bacteria; p__Firmicutes; c__Clostridia; o__Clostridiales; f__Ruminococcaceae; g__; s__
312588	0	1	0	0	0	0	1	1	0	0	0	0	0	0	0	0	0	0	1	0	0	0	k__Bacteria; p__Firmicutes; c__Clostridia; o__Clostridiales; f__Lachnospiraceae; g__; s__
797229	7	3	2	25	11	38	15	0	0	6	10	0	30	3	12	29	20	12	30	5	7	4	k__Bacteria; p__Proteobacteria; c__Gammaproteobacteria; o__Enterobacteriales; f__Enterobacteriaceae; g__; s__
579750	0	0	1	0	0	2	0	0	0	0	1	0	0	0	1	2	2	1	1	0	2	0	k__Bacteria; p__Firmicutes; c__Clostridia; o__Clostridiales; f__; g__; s__
179865	0	0	0	0	0	0	0	1	0	0	0	0	0	0	0	0	0	0	0	0	0	0	k__Bacteria; p__Firmicutes; c__Clostridia; o__Clostridiales; f__Lachnospiraceae; g__Dorea; s__
168541	0	0	0	0	0	0	0	1	0	0	0	0	0	0	0	0	0	1	0	0	0	0	k__Bacteria; p__Firmicutes; c__Clostridia; o__Clostridiales; f__Lachnospiraceae; g__; s__
516305	0	4	0	19	1	10	0	0	0	0	0	0	0	0	0	1	321	772	161	0	13	0	k__Bacteria; p__Firmicutes; c__Clostridia; o__Clostridiales; f__; g__; s__
195276	0	0	0	0	0	0	0	0	0	1	0	0	0	0	0	0	0	0	0	0	0	0	k__Bacteria; p__Firmicutes; c__Clostridia; o__Clostridiales; f__Ruminococcaceae; g__Ruminococcus; s__
805099	0	0	0	0	0	0	2	0	0	0	0	0	1	0	0	0	0	0	0	1	0	0	k__Bacteria; p__Firmicutes; c__Clostridia; o__Clostridiales; f__; g__; s__
295086	0	0	0	1	0	0	0	0	0	0	0	0	0	0	0	1	0	0	1	0	0	0	k__Bacteria; p__Proteobacteria; c__Betaproteobacteria; o__Burkholderiales; f__Comamonadaceae; g__Comamonas; s__
302192	325	2414	609	968	3133	313	182	154	219	391	275	505	443	307	379	1260	1547	5113	380	3343	513	342	k__Bacteria; p__Bacteroidetes; c__Bacteroidia; o__Bacteroidales; f__; g__; s__
339221	0	0	1	0	0	2	1	0	0	0	1	0	1	1	1	1	0	1	0	0	0	0	k__Bacteria; p__Bacteroidetes; c__Bacteroidia; o__Bacteroidales; f__Prevotellaceae; g__Prevotella; s__copri
111800	0	0	1	0	0	0	0	0	0	0	0	0	0	0	0	0	0	0	0	1	1	0	k__Bacteria; p__Firmicutes; c__Clostridia; o__Clostridiales; f__Ruminococcaceae; g__; s__
517545	0	0	1	0	0	0	0	0	0	0	0	2	0	0	0	0	0	0	0	0	0	1	k__Bacteria; p__Firmicutes; c__Clostridia; o__Clostridiales; f__Lachnospiraceae; g__; s__
302194	0	0	0	0	0	0	143	0	144	0	368	0	0	0	488	0	0	0	0	0	0	0	k__Bacteria; p__Bacteroidetes; c__Bacteroidia; o__Bacteroidales; f__RF16; g__; s__
301880	1	0	0	0	0	0	0	0	2	0	0	0	0	0	0	0	0	0	0	0	0	0	k__Bacteria; p__Verrucomicrobia; c__Opitutae; o__[Cerasicoccales]; f__[Cerasicoccaceae]; g__; s__
547348	900	329	2701	42	927	60	1109	333	734	770	921	1240	1170	1539	1319	80	93	149	109	368	2	430	k__Bacteria; p__Firmicutes; c__Clostridia; o__Clostridiales; f__Ruminococcaceae; g__; s__
521642	0	0	0	0	0	0	0	0	1	0	0	0	0	0	0	0	0	0	1	0	0	0	k__Bacteria; p__Bacteroidetes; c__Bacteroidia; o__Bacteroidales; f__Bacteroidaceae; g__5-7N15; s__
526963	0	0	0	0	0	0	0	0	0	0	0	0	0	0	0	0	0	0	1	0	0	0	k__Bacteria; p__Firmicutes; c__Clostridia; o__Clostridiales; f__; g__; s__
1013234	0	0	4	1	2	3	2	2	2	0	3	0	0	0	2	4	4	3	1	1	0	1	k__Bacteria; p__Bacteroidetes; c__Bacteroidia; o__Bacteroidales; f__Prevotellaceae; g__Prevotella; s__
157355	0	0	0	0	0	0	0	0	0	0	0	0	0	0	0	0	0	0	0	2	0	0	k__Bacteria; p__Firmicutes; c__Clostridia; o__Clostridiales; f__; g__; s__
4336276	0	0	0	0	0	0	0	0	1	0	0	0	0	0	0	0	0	0	0	0	0	0	k__Bacteria; p__Proteobacteria; c__Alphaproteobacteria; o__Rhizobiales; f__Hyphomicrobiaceae; g__Rhodoplanes; s__
645742	2	0	6	0	0	0	11	7	3	2	3	2	17	6	14	0	0	0	0	0	0	6	k__Bacteria; p__Proteobacteria; c__Alphaproteobacteria; o__Rhizobiales; f__Rhizobiaceae; g__Agrobacterium; s__
158836	0	0	1	0	0	0	0	0	0	0	0	0	1	1	0	0	0	0	0	0	0	0	k__Bacteria; p__Firmicutes; c__Clostridia; o__Clostridiales; f__Ruminococcaceae; g__; s__
314402	8	0	7	2	3	2	7	2	6	7	5	6	6	2	5	2	4	0	2	2	0	8	k__Bacteria; p__Firmicutes; c__Clostridia; o__Clostridiales; f__Clostridiaceae; g__Clostridium; s__
223583	0	0	0	0	0	0	0	0	0	0	0	0	0	0	1	0	0	0	0	0	0	0	k__Bacteria; p__Actinobacteria; c__Actinobacteria; o__Actinomycetales; f__Mycobacteriaceae; g__Mycobacterium; s__celatum
4322125	4	0	3	0	0	0	1	1	2	3	1	0	2	3	0	0	0	0	0	0	0	0	k__Bacteria; p__Firmicutes; c__Clostridia; o__Clostridiales; f__Ruminococcaceae; g__; s__
310611	0	0	5	0	0	0	1	1	0	1	5	3	2	6	4	0	0	0	0	0	0	5	k__Bacteria; p__Firmicutes; c__Clostridia; o__Clostridiales; f__; g__; s__
529652	0	0	0	0	1	0	0	0	0	0	0	0	0	0	0	0	0	0	0	0	0	0	k__Bacteria; p__Proteobacteria; c__Betaproteobacteria; o__Burkholderiales; f__Alcaligenaceae; g__Sutterella; s__
171607	0	0	0	0	0	0	0	0	0	0	0	0	0	0	0	2	7	10	1	0	0	0	k__Bacteria; p__Bacteroidetes; c__Bacteroidia; o__Bacteroidales; f__S24-7; g__; s__
173378	0	0	0	0	0	0	0	0	0	0	0	1	0	0	0	0	0	0	0	0	0	0	k__Bacteria; p__Firmicutes; c__Clostridia; o__Clostridiales; f__Lachnospiraceae; g__Butyrivibrio; s__
31559	0	2	0	0	0	0	0	0	0	0	0	0	0	0	0	0	0	0	0	0	0	0	k__Bacteria; p__Firmicutes; c__Clostridia; o__Clostridiales; f__Veillonellaceae; g__; s__
4425571	0	1	0	2	0	1	2	0	0	0	1	0	4	0	0	0	5	5	5	1	1	0	k__Bacteria; p__Proteobacteria; c__Gammaproteobacteria; o__Enterobacteriales; f__Enterobacteriaceae; g__; s__
263256	1	0	41	0	0	0	15	2	10	8	11	2	28	10	12	1	4	0	6	0	0	24	k__Bacteria; p__Verrucomicrobia; c__Verruco-5; o__WCHB1-41; f__RFP12; g__; s__
336528	0	0	0	0	0	0	0	0	0	0	0	0	1	0	0	0	0	0	0	0	0	0	k__Bacteria; p__Firmicutes; c__Clostridia; o__Clostridiales; f__Lachnospiraceae; g__; s__
516544	0	0	0	0	0	0	0	1	0	0	0	0	0	0	0	0	0	0	0	0	0	0	k__Bacteria; p__Firmicutes; c__Clostridia; o__Clostridiales; f__Ruminococcaceae; g__; s__
187767	81	0	0	0	0	0	0	0	38	4	0	25	6	148	5	0	0	0	0	0	0	0	k__Bacteria; p__Firmicutes; c__Clostridia; o__Clostridiales; f__; g__; s__
511234	1	0	1	5	80	0	0	0	0	0	0	1	1	0	0	0	0	202	90	46	6	1	k__Bacteria; p__Firmicutes; c__Clostridia; o__Clostridiales; f__; g__; s__
316521	0	0	0	0	0	0	1	1	0	0	0	0	0	0	0	0	0	0	0	0	0	0	k__Bacteria; p__Firmicutes; c__Clostridia; o__Clostridiales; f__Ruminococcaceae; g__; s__
770499	0	0	0	0	0	0	0	0	0	1	0	1	0	0	0	0	0	0	1	0	0	0	k__Bacteria; p__Firmicutes; c__Bacilli; o__Bacillales; f__Planococcaceae; g__; s__
311582	52	0	68	0	29	9	46	63	80	73	31	36	39	27	67	14	26	2	14	19	0	23	k__Bacteria; p__Firmicutes; c__Clostridia; o__Clostridiales; f__Ruminococcaceae; g__; s__
4356914	0	1	0	0	0	0	0	0	0	0	0	0	1	0	0	2	0	0	0	0	0	0	k__Bacteria; p__Bacteroidetes; c__Bacteroidia; o__Bacteroidales; f__; g__; s__
335301	0	0	0	0	0	0	0	0	0	0	0	0	5	1	0	0	0	0	0	0	0	0	k__Bacteria; p__Firmicutes; c__Clostridia; o__Clostridiales; f__Lachnospiraceae; g__; s__
541354	57	6	187	21	49	2	82	182	220	56	149	52	68	88	26	33	48	5	5	46	0	18	k__Bacteria; p__Firmicutes; c__Clostridia; o__Clostridiales; f__; g__; s__
291561	17	17	30	10	26	36	57	11	24	24	31	20	15	19	36	34	22	7	39	23	22	16	k__Bacteria; p__Firmicutes; c__Clostridia; o__Clostridiales; f__; g__; s__
573293	5	0	108	0	0	1	45	2	97	8	20	8	16	16	1	0	0	0	4	0	0	4	k__Bacteria; p__Firmicutes; c__Clostridia; o__Clostridiales; f__; g__; s__
575519	0	0	0	0	0	0	0	0	0	0	0	0	0	0	0	0	0	0	0	0	0	1	k__Bacteria; p__Firmicutes; c__Clostridia; o__Clostridiales; f__Ruminococcaceae; g__Ruminococcus; s__
362344	0	0	0	0	0	0	0	0	0	0	0	0	1	0	0	0	0	1	1	1	0	0	k__Bacteria; p__Firmicutes; c__Clostridia; o__Clostridiales; f__Lachnospiraceae; g__; s__
338796	0	0	5	0	0	0	1	0	0	1	0	1	0	2	0	0	0	1	0	1	0	0	k__Bacteria; p__Firmicutes; c__Clostridia; o__Clostridiales; f__Ruminococcaceae; g__Oscillospira; s__
370077	2	0	4	1	0	72	0	2	21	0	0	10	0	0	0	6	1	0	0	6	2	0	k__Bacteria; p__Proteobacteria; c__Alphaproteobacteria; o__RF32; f__; g__; s__
525142	0	0	0	1	1	0	0	0	0	0	0	0	0	0	0	2	0	7	0	1	0	0	k__Bacteria; p__Firmicutes; c__Clostridia; o__Clostridiales; f__Lachnospiraceae; g__; s__
356073	0	0	0	0	0	0	0	0	0	0	0	0	0	0	0	0	0	0	0	1	0	0	k__Bacteria; p__Firmicutes; c__Clostridia; o__Clostridiales; f__; g__; s__
4478501	0	0	0	0	0	0	0	0	0	0	0	0	1	0	0	0	0	0	1	0	0	0	k__Bacteria; p__Firmicutes; c__Clostridia; o__Clostridiales; f__Veillonellaceae; g__Selenomonas; s__
591548	36	30	93	0	169	0	53	75	40	41	33	109	72	68	72	85	283	0	2	117	0	32	k__Bacteria; p__Firmicutes; c__Clostridia; o__Clostridiales; f__Ruminococcaceae; g__; s__
4478502	0	0	5	0	0	0	0	0	0	8	0	1	0	0	0	0	0	0	0	0	0	0	k__Bacteria; p__Firmicutes; c__Clostridia; o__Clostridiales; f__; g__; s__
170640	10	0	1	0	0	0	3	0	0	3	1	2	0	0	0	0	4	11	0	2	0	0	k__Bacteria; p__Firmicutes; c__Clostridia; o__Clostridiales; f__Ruminococcaceae; g__; s__
239555	0	0	0	0	0	0	0	0	2	0	0	0	0	0	0	0	0	0	0	0	0	0	k__Bacteria; p__Firmicutes; c__Clostridia; o__Clostridiales; f__Clostridiaceae; g__; s__
302972	1	0	2	0	0	0	1	0	1	0	0	3	0	0	1	0	2	0	0	0	0	1	k__Bacteria; p__Firmicutes; c__Clostridia; o__Clostridiales; f__Lachnospiraceae; g__; s__
144161	0	3	0	0	0	0	0	0	0	0	0	0	0	0	0	0	0	0	0	0	0	0	k__Bacteria; p__Bacteroidetes; c__Bacteroidia; o__Bacteroidales; f__Prevotellaceae; g__Prevotella; s__
4314260	0	0	2	6	0	1	0	0	0	0	1	0	0	0	0	5	7	7	5	0	1	0	k__Bacteria; p__Firmicutes; c__Clostridia; o__Clostridiales; f__; g__; s__
4072210	0	0	0	0	0	0	0	0	0	0	0	0	0	0	0	0	0	1	0	0	0	0	k__Bacteria; p__Firmicutes; c__Clostridia; o__Clostridiales; f__Lachnospiraceae; g__Roseburia; s__
1112389	0	86	0	882	3	98	0	0	0	1	0	0	1	0	0	83	3509	3118	2055	202	111	0	k__Bacteria; p__Bacteroidetes; c__Bacteroidia; o__Bacteroidales; f__S24-7; g__; s__
326113	0	0	0	0	0	0	0	0	0	0	0	0	0	0	0	1	0	1	0	0	0	0	k__Bacteria; p__Firmicutes; c__Clostridia; o__Clostridiales; f__Lachnospiraceae; g__; s__
229874	3	8	6	10	9	6	2	7	7	5	3	3	3	2	4	4	0	17	5	1	0	0	k__Bacteria; p__Tenericutes; c__Mollicutes; o__RF39; f__; g__; s__
830189	0	0	0	0	0	0	0	0	0	0	0	0	0	0	0	0	0	0	0	1	0	0	k__Bacteria; p__Firmicutes; c__Clostridia; o__Clostridiales; f__; g__; s__
812596	1	0	3	2	0	0	0	0	0	0	1	1	3	0	0	0	0	0	0	0	0	0	k__Bacteria; p__Firmicutes; c__Clostridia; o__Clostridiales; f__Veillonellaceae; g__Anaerovibrio; s__
693893	1	1	0	0	1	1	1	0	0	1	0	0	1	0	0	1	0	1	0	2	1	0	k__Bacteria; p__Bacteroidetes; c__Bacteroidia; o__Bacteroidales; f__; g__; s__
188700	1	0	0	2	0	0	1	0	0	0	0	0	1	0	0	0	0	0	2	1	0	0	k__Bacteria; p__Firmicutes; c__Clostridia; o__Clostridiales; f__Lachnospiraceae; g__; s__
1131894	0	0	1	0	0	0	0	0	0	0	2	0	0	0	0	0	0	0	0	0	0	0	k__Bacteria; p__Cyanobacteria; c__Chloroplast; o__Streptophyta; f__; g__; s__
4366524	0	0	1	0	0	0	0	1	0	1	0	1	0	0	0	0	0	0	0	0	0	0	k__Bacteria; p__Firmicutes; c__Clostridia; o__Clostridiales; f__; g__; s__
4437823	0	0	0	0	0	0	0	0	1	0	0	0	0	1	0	0	1	0	0	1	0	2	k__Bacteria; p__Firmicutes; c__Clostridia; o__Clostridiales; f__Lachnospiraceae; g__; s__
4427336	47	32	85	17	19	83	47	77	66	52	7	61	43	17	17	54	30	18	33	23	8	68	k__Bacteria; p__Firmicutes; c__Clostridia; o__Clostridiales; f__Lachnospiraceae; g__; s__
291416	1	0	2	0	2	3	1	2	2	1	2	1	1	1	5	2	0	2	4	0	0	2	k__Bacteria; p__Firmicutes; c__Clostridia; o__Clostridiales; f__Lachnospiraceae; g__; s__
565082	0	0	0	1	0	0	0	0	0	0	0	0	0	0	0	0	0	0	0	0	0	0	k__Bacteria; p__Firmicutes; c__Clostridia; o__Clostridiales; f__Veillonellaceae; g__; s__
580773	0	0	1	0	0	0	0	1	0	2	0	0	0	0	0	0	0	0	0	0	0	0	k__Bacteria; p__Bacteroidetes; c__Bacteroidia; o__Bacteroidales; f__[Paraprevotellaceae]; g__CF231; s__
296320	0	0	0	0	0	0	0	0	0	0	0	0	0	0	1	0	0	0	0	1	0	0	k__Bacteria; p__Actinobacteria; c__Coriobacteriia; o__Coriobacteriales; f__Coriobacteriaceae; g__Atopobium; s__
747563	1	0	0	0	0	0	0	0	0	0	0	0	0	0	0	0	0	0	0	0	0	0	k__Bacteria; p__Firmicutes; c__Clostridia; o__Clostridiales; f__Ruminococcaceae; g__; s__
301137	0	0	0	0	0	0	0	0	0	0	0	0	0	0	1	0	0	0	0	0	0	0	k__Bacteria; p__Actinobacteria; c__Coriobacteriia; o__Coriobacteriales; f__Coriobacteriaceae; g__; s__
291418	5	0	4	0	0	0	5	4	1	2	3	3	3	2	6	0	0	0	0	1	0	2	k__Bacteria; p__Firmicutes; c__Clostridia; o__Clostridiales; f__; g__; s__
590099	0	0	0	0	0	0	0	0	1	0	0	0	0	0	0	0	0	0	0	0	0	0	k__Bacteria; p__Proteobacteria; c__Alphaproteobacteria; o__Sphingomonadales; f__Sphingomonadaceae; g__Sphingomonas; s__
319354	14	28	15	38	19	24	24	22	10	13	25	21	12	14	45	63	36	46	39	6	24	21	k__Bacteria; p__Bacteroidetes; c__Bacteroidia; o__Bacteroidales; f__Bacteroidaceae; g__5-7N15; s__
338570	0	0	0	0	0	0	0	4	1	0	0	0	1	0	0	0	0	0	0	0	0	0	k__Bacteria; p__Firmicutes; c__Clostridia; o__Clostridiales; f__; g__; s__
3966252	0	0	0	0	0	0	0	0	0	0	0	0	1	0	0	0	0	0	0	0	0	0	k__Bacteria; p__Proteobacteria; c__Alphaproteobacteria; o__Rhizobiales; f__Phyllobacteriaceae; g__; s__
4427335	44	0	38	0	6	1	32	24	45	46	32	51	32	30	21	6	0	0	2	12	0	23	k__Bacteria; p__Firmicutes; c__Clostridia; o__Clostridiales; f__; g__; s__
3510057	0	0	0	0	0	0	0	0	0	0	0	0	0	0	0	0	0	0	0	0	1	0	k__Bacteria; p__Cyanobacteria; c__4C0d-2; o__YS2; f__; g__; s__
342801	0	3	0	1	0	4	0	0	0	0	0	0	0	0	0	0	30	9	87	29	4	0	k__Bacteria; p__Firmicutes; c__Bacilli; o__Lactobacillales; f__Lactobacillaceae; g__Lactobacillus; s__agilis
314990	0	0	0	0	0	0	0	0	0	0	0	0	1	0	0	0	0	0	0	0	0	0	k__Bacteria; p__Firmicutes; c__Clostridia; o__Clostridiales; f__; g__; s__
110355	0	0	0	0	0	0	3	0	1	0	0	0	0	0	0	0	0	0	0	0	0	0	k__Bacteria; p__Firmicutes; c__Clostridia; o__Clostridiales; f__; g__; s__
273500	0	0	0	0	0	0	0	0	0	0	0	0	0	0	0	0	0	0	0	2	0	0	k__Bacteria; p__Bacteroidetes; c__Bacteroidia; o__Bacteroidales; f__S24-7; g__; s__
531038	0	0	7	0	2	0	8	2	2	3	4	0	4	0	0	0	0	0	0	13	0	4	k__Bacteria; p__Firmicutes; c__Clostridia; o__Clostridiales; f__; g__; s__
358944	0	9	0	0	3	2	0	2	1	1	0	1	1	1	0	3	4	13	2	8	1	0	k__Bacteria; p__Firmicutes; c__Clostridia; o__Clostridiales; f__; g__; s__
110359	0	0	0	0	0	0	0	0	0	0	0	2	0	0	0	0	0	0	0	1	0	0	k__Bacteria; p__Firmicutes; c__Clostridia; o__Clostridiales; f__; g__; s__
818742	0	0	0	0	1	1	0	0	0	0	0	0	0	0	0	6	0	1	0	1	2	0	k__Bacteria; p__Firmicutes; c__Clostridia; o__Clostridiales; f__; g__; s__
341444	0	0	0	0	0	3	0	0	0	0	0	0	0	0	0	0	0	3	1	0	0	0	k__Bacteria; p__Firmicutes; c__Clostridia; o__Clostridiales; f__; g__; s__
287505	0	0	0	0	0	0	0	0	0	0	0	0	1	0	0	0	0	0	0	0	0	1	k__Bacteria; p__Firmicutes; c__Clostridia; o__Clostridiales; f__Ruminococcaceae; g__; s__
4336744	5	57	13	233	157	72	44	56	8	20	56	24	12	10	1	7	9	612	2	122	0	0	k__Bacteria; p__Firmicutes; c__Erysipelotrichi; o__Erysipelotrichales; f__Erysipelotrichaceae; g__; s__
4412828	87	12	46	0	46	0	39	16	62	17	38	21	77	59	2	1	12	5	218	27	0	0	k__Bacteria; p__Firmicutes; c__Clostridia; o__Clostridiales; f__Ruminococcaceae; g__; s__
4336746	0	0	3	0	0	0	0	0	0	0	0	1	1	0	0	1	0	3	1	0	0	0	k__Bacteria; p__Firmicutes; c__Clostridia; o__Clostridiales; f__Ruminococcaceae; g__; s__
344158	0	0	0	1	0	0	0	0	0	0	0	0	0	0	0	0	1	0	1	2	0	0	k__Bacteria; p__Firmicutes; c__Clostridia; o__Clostridiales; f__; g__; s__
2286580	0	0	3	0	0	0	0	0	0	1	0	0	0	1	0	0	0	0	0	0	0	0	k__Bacteria; p__Tenericutes; c__Mollicutes; o__RF39; f__; g__; s__
295835	0	0	3	4	5	5	5	3	3	2	1	1	2	1	1	2	2	3	7	1	3	0	k__Bacteria; p__Firmicutes; c__Clostridia; o__Clostridiales; f__; g__; s__
300458	39	0	15	0	27	33	57	19	94	48	39	47	28	28	32	0	0	0	1	87	0	45	k__Bacteria; p__Firmicutes; c__Clostridia; o__Clostridiales; f__Ruminococcaceae; g__; s__
589234	0	1	0	1	0	0	0	0	0	0	0	0	0	0	0	0	0	1	0	0	1	0	k__Bacteria; p__Firmicutes; c__Clostridia; o__Clostridiales; f__Lachnospiraceae; g__; s__
3393191	0	0	0	0	0	0	0	0	0	0	0	0	2	0	0	0	0	2	0	1	0	0	k__Bacteria; p__Firmicutes; c__Clostridia; o__Clostridiales; f__Lachnospiraceae; g__Roseburia; s__
344394	0	0	0	0	0	1	0	0	0	0	0	0	0	0	0	0	0	0	1	0	0	1	k__Bacteria; p__Firmicutes; c__Clostridia; o__Clostridiales; f__Peptostreptococcaceae; g__Clostridium; s__maritimum
293852	0	0	0	0	0	0	0	0	1	0	0	0	0	0	0	0	0	0	0	0	0	0	k__Bacteria; p__Verrucomicrobia; c__Verruco-5; o__WCHB1-41; f__RFP12; g__; s__
312625	15	6	16	8	6	27	3	10	12	13	5	13	6	8	14	6	10	15	13	20	4	19	k__Bacteria; p__Firmicutes; c__Clostridia; o__Clostridiales; f__Ruminococcaceae; g__; s__
43305	0	98	0	1	0	0	0	0	0	0	0	0	0	0	0	1	1	0	0	1	2	0	k__Bacteria; p__Firmicutes; c__Clostridia; o__Clostridiales; f__Lachnospiraceae; g__; s__
527709	0	0	0	2	4	1	0	0	0	0	0	0	0	0	0	0	2	3	1	0	0	0	k__Bacteria; p__Firmicutes; c__Clostridia; o__Clostridiales; f__Lachnospiraceae; g__; s__
352202	0	1	1	1	1	1	0	0	0	0	1	1	0	0	2	0	1	0	0	0	0	0	k__Bacteria; p__Firmicutes; c__Clostridia; o__Clostridiales; f__Lachnospiraceae; g__; s__
4353658	8	11	10	16	3	12	3	3	5	9	5	7	2	7	3	15	8	0	15	15	9	8	k__Bacteria; p__Firmicutes; c__Clostridia; o__Clostridiales; f__Veillonellaceae; g__Phascolarctobacterium; s__
520931	2	6	0	10	15	5	0	0	0	0	0	1	0	0	1	2	171	488	22	13	18	0	k__Bacteria; p__Firmicutes; c__Clostridia; o__Clostridiales; f__Ruminococcaceae; g__Oscillospira; s__
302428	9	2	14	0	0	0	8	23	14	20	11	6	14	9	3	0	3	2	1	1	0	11	k__Bacteria; p__Firmicutes; c__Clostridia; o__Clostridiales; f__; g__; s__
187741	0	0	0	1	0	0	0	0	0	0	0	0	1	1	0	0	0	0	0	0	0	0	k__Bacteria; p__Firmicutes; c__Clostridia; o__Clostridiales; f__Ruminococcaceae; g__; s__
348398	0	0	0	0	0	0	0	0	0	0	0	0	0	0	0	0	0	0	0	2	0	0	k__Bacteria; p__Firmicutes; c__Clostridia; o__Clostridiales; f__; g__; s__
303828	0	0	0	0	0	0	0	0	1	1	0	0	2	0	1	0	0	0	0	0	0	1	k__Bacteria; p__Firmicutes; c__Clostridia; o__Clostridiales; f__; g__; s__
711099	0	16	0	7	0	40	0	0	0	0	0	0	0	0	0	16	9	12	9	8	5	0	k__Bacteria; p__Firmicutes; c__Clostridia; o__Clostridiales; f__Lachnospiraceae; g__; s__
302427	3	0	0	0	0	0	5	3	9	1	0	4	5	2	1	0	0	0	0	0	0	2	k__Bacteria; p__Firmicutes; c__Clostridia; o__Clostridiales; f__Ruminococcaceae; g__; s__
527032	4	1	9	3	2	5	2	1	3	1	2	3	3	1	3	0	1	1	1	0	2	5	k__Bacteria; p__Firmicutes; c__Clostridia; o__Clostridiales; f__Ruminococcaceae; g__Oscillospira; s__
352802	24	0	127	0	0	0	21	41	20	22	10	28	36	7	74	0	0	0	6	21	0	113	k__Bacteria; p__Bacteroidetes; c__Bacteroidia; o__Bacteroidales; f__Bacteroidaceae; g__; s__
583974	0	0	0	0	0	0	0	0	0	0	0	0	0	0	0	0	1	0	0	0	0	0	k__Bacteria; p__Firmicutes; c__Clostridia; o__Clostridiales; f__Lachnospiraceae; g__; s__
355939	0	2	1	1	0	2	0	1	0	0	0	0	0	0	0	0	1	0	2	1	0	0	k__Bacteria; p__Firmicutes; c__Clostridia; o__Clostridiales; f__Lachnospiraceae; g__; s__
327088	1	0	0	0	0	0	0	0	0	0	0	0	0	0	0	0	0	0	0	0	0	0	k__Bacteria; p__Firmicutes; c__Clostridia; o__Clostridiales; f__Ruminococcaceae; g__; s__
192684	0	2	0	11	12	4	0	0	0	0	0	0	0	0	0	8	10	16	15	13	34	0	k__Bacteria; p__Bacteroidetes; c__Bacteroidia; o__Bacteroidales; f__Bacteroidaceae; g__Bacteroides; s__
294203	0	0	0	0	0	0	0	0	0	0	0	0	1	0	0	0	0	0	0	0	0	0	k__Bacteria; p__Bacteroidetes; c__Bacteroidia; o__Bacteroidales; f__[Paraprevotellaceae]; g__CF231; s__
292866	9	0	16	0	0	0	9	0	16	0	10	12	7	6	4	0	0	0	0	0	0	2	k__Bacteria; p__Firmicutes; c__Clostridia; o__Clostridiales; f__; g__; s__
289290	0	3	10	25	3	6	4	0	0	34	3	2	3	3	0	3	10	14	25	15	59	2	k__Bacteria; p__Firmicutes; c__Clostridia; o__Clostridiales; f__Lachnospiraceae; g__Epulopiscium; s__
152890	1	0	0	0	1	0	0	2	0	0	0	3	1	0	0	0	0	0	0	2	0	0	k__Bacteria; p__Firmicutes; c__Clostridia; o__Clostridiales; f__; g__; s__
166206	0	0	0	0	0	0	0	0	0	0	0	0	0	0	1	0	0	0	0	0	0	0	k__Bacteria; p__Firmicutes; c__Clostridia; o__Clostridiales; f__Ruminococcaceae; g__; s__
289452	0	0	0	1	0	0	0	0	0	1	1	0	0	0	1	0	0	0	0	1	0	0	k__Bacteria; p__Firmicutes; c__Clostridia; o__Clostridiales; f__Lachnospiraceae; g__; s__
640999	0	3	0	2	5	0	1	0	0	2	0	0	0	1	0	0	11	23	3	1	2	0	k__Bacteria; p__Firmicutes; c__Clostridia; o__Clostridiales; f__; g__; s__
289454	0	0	0	0	0	1	0	0	0	0	0	0	0	0	0	0	0	0	0	1	0	0	k__Bacteria; p__Firmicutes; c__Clostridia; o__Clostridiales; f__Christensenellaceae; g__; s__
4460775	0	1	0	1	0	0	0	0	0	0	0	0	0	0	0	0	4	0	0	0	0	0	k__Bacteria; p__Firmicutes; c__Clostridia; o__Clostridiales; f__Clostridiaceae; g__; s__
314377	38	3	27	13	7	3	15	19	19	19	22	18	32	15	19	4	11	5	10	7	3	23	k__Bacteria; p__Firmicutes; c__Clostridia; o__Clostridiales; f__Ruminococcaceae; g__; s__
320615	0	0	0	2	0	0	0	741	1	332	0	1	381	0	0	0	231	0	0	0	167	0	k__Bacteria; p__Bacteroidetes; c__Bacteroidia; o__Bacteroidales; f__[Paraprevotellaceae]; g__CF231; s__
594265	0	0	0	0	0	0	0	0	0	1	0	0	0	0	0	0	0	0	0	0	0	0	k__Bacteria; p__Firmicutes; c__Clostridia; o__Clostridiales; f__Ruminococcaceae; g__; s__
306704	0	0	0	0	0	0	0	0	0	0	0	0	0	0	0	0	0	0	1	0	0	0	k__Bacteria; p__Firmicutes; c__Clostridia; o__Clostridiales; f__Clostridiaceae; g__; s__
296064	0	18	0	23	18	264	0	48	0	0	0	0	0	0	0	88	71	255	0	8	0	0	k__Bacteria; p__Proteobacteria; c__Alphaproteobacteria; o__RF32; f__; g__; s__
2230984	0	1	0	0	0	0	0	0	0	0	0	0	0	0	0	0	0	0	0	0	0	0	k__Bacteria; p__Firmicutes; c__Clostridia; o__Clostridiales; f__Veillonellaceae; g__Succiniclasticum; s__
593542	0	2	2	4	0	0	0	0	1	1	0	0	1	0	3	3	1	2	4	2	0	1	k__Bacteria; p__Bacteroidetes; c__Bacteroidia; o__Bacteroidales; f__Prevotellaceae; g__Prevotella; s__
744617	1	0	0	1	0	1	0	0	0	0	0	0	0	0	0	0	0	0	0	1	0	0	k__Bacteria; p__Firmicutes; c__Clostridia; o__Clostridiales; f__Lachnospiraceae; g__Epulopiscium; s__
573379	0	2	0	0	0	0	0	0	0	0	0	0	0	0	0	0	0	0	0	0	0	0	k__Bacteria; p__Firmicutes; c__Clostridia; o__Clostridiales; f__Lachnospiraceae; g__Blautia; s__
376862	0	0	1	0	0	2	1	1	3	0	0	0	1	2	2	2	1	0	1	0	0	1	k__Bacteria; p__Firmicutes; c__Clostridia; o__Clostridiales; f__Clostridiaceae; g__Candidatus Arthromitus; s__
21652	0	1	0	0	0	0	0	0	0	0	0	0	0	0	0	1	0	0	0	0	0	0	k__Bacteria; p__Tenericutes; c__Mollicutes; o__RF39; f__; g__; s__
515151	0	28	3	7	70	71	7	1	2	0	6	4	4	0	0	2	0	0	21	89	1	0	k__Bacteria; p__Firmicutes; c__Erysipelotrichi; o__Erysipelotrichales; f__Erysipelotrichaceae; g__; s__
302511	0	1	1	0	0	0	0	0	0	0	1	1	0	2	1	0	0	0	0	1	0	1	k__Bacteria; p__Firmicutes; c__Clostridia; o__Clostridiales; f__Ruminococcaceae; g__; s__
309419	0	0	0	1	0	0	0	0	0	0	1	0	0	0	0	0	0	0	0	0	0	0	k__Bacteria; p__Firmicutes; c__Clostridia; o__Clostridiales; f__; g__; s__
104752	0	3	0	1	1	0	0	0	0	0	0	0	1	0	0	2	3	2	1	0	0	0	k__Bacteria; p__Firmicutes; c__Clostridia; o__Clostridiales; f__; g__; s__
152466	0	1	0	0	0	0	0	0	0	0	1	0	0	1	0	0	0	0	0	0	0	0	k__Archaea; p__Euryarchaeota; c__Methanobacteria; o__Methanobacteriales; f__Methanobacteriaceae; g__; s__
294451	2	5	3	12	14	8	2	2	14	3	1	3	1	47	0	4	2	6	3	1	1	1	k__Bacteria; p__Verrucomicrobia; c__Verrucomicrobiae; o__Verrucomicrobiales; f__Verrucomicrobiaceae; g__Akkermansia; s__
321960	46	13	85	28	33	71	128	69	96	131	102	70	84	134	140	59	21	29	73	10	0	58	k__Bacteria; p__Firmicutes; c__Clostridia; o__Clostridiales; f__Ruminococcaceae; g__; s__
321963	20	7	21	32	9	4	11	11	11	18	14	14	12	11	15	9	4	1	22	2	4	19	k__Bacteria; p__Firmicutes; c__Clostridia; o__Clostridiales; f__Clostridiaceae; g__Clostridium; s__
4303212	1	2	4	2	16	5	2	1	3	1	0	1	2	2	0	3	6	1	0	3	0	1	k__Bacteria; p__Firmicutes; c__Clostridia; o__Clostridiales; f__Ruminococcaceae; g__; s__
337278	0	1	0	0	0	1	0	0	1	1	0	0	0	0	0	0	0	0	0	0	0	0	k__Bacteria; p__Bacteroidetes; c__Bacteroidia; o__Bacteroidales; f__Prevotellaceae; g__Prevotella; s__
152715	0	0	0	0	0	0	0	0	0	0	1	0	0	0	0	0	0	0	0	0	0	0	k__Archaea; p__Euryarchaeota; c__Thermoplasmata; o__E2; f__[Methanomassiliicoccaceae]; g__vadinCA11; s__
330345	16	6	16	19	7	4	9	7	16	8	15	17	20	8	9	4	7	0	11	5	2	15	k__Bacteria; p__Firmicutes; c__Clostridia; o__Clostridiales; f__Ruminococcaceae; g__; s__
972100	1	0	0	0	0	0	1	0	1	0	0	0	0	0	0	0	1	0	0	0	0	1	k__Bacteria; p__Firmicutes; c__Clostridia; o__Clostridiales; f__Lachnospiraceae; g__Coprococcus; s__
333205	0	0	0	0	0	0	1	0	0	0	0	0	0	0	2	0	0	0	0	0	0	0	k__Bacteria; p__Firmicutes; c__Clostridia; o__Clostridiales; f__Ruminococcaceae; g__; s__
261097	0	0	0	0	0	0	0	0	0	0	0	0	0	0	0	0	0	0	1	0	0	0	k__Bacteria; p__Firmicutes; c__Clostridia; o__Clostridiales; f__; g__; s__
554338	0	0	0	0	0	0	1	0	0	0	0	0	0	0	0	0	0	0	0	0	0	0	k__Bacteria; p__Firmicutes; c__Clostridia; o__Clostridiales; f__Lachnospiraceae; g__Blautia; s__producta
336333	1	0	17	0	0	0	6	13	15	13	6	4	5	5	15	0	0	0	0	0	0	2	k__Bacteria; p__Firmicutes; c__Clostridia; o__Clostridiales; f__Eubacteriaceae; g__Anaerofustis; s__
42395	0	6	0	2	19	29	1	0	0	0	0	0	0	0	0	6	1	16	15	3	1	1	k__Bacteria; p__Tenericutes; c__Mollicutes; o__RF39; f__; g__; s__
311820	0	2	2	0	1	0	2	3	0	3	1	0	3	0	1	0	5	1	0	2	2	0	k__Bacteria; p__Firmicutes; c__Clostridia; o__Clostridiales; f__Lachnospiraceae; g__; s__
336338	2	0	2	0	0	0	1	0	4	5	0	1	0	1	0	0	0	0	0	0	0	2	k__Bacteria; p__Firmicutes; c__Clostridia; o__Clostridiales; f__Clostridiaceae; g__; s__
301089	0	0	0	0	0	0	0	0	0	0	0	1	0	0	0	0	0	0	0	0	0	0	k__Bacteria; p__Firmicutes; c__Clostridia; o__Clostridiales; f__; g__; s__
320768	0	0	1	0	0	0	0	0	0	0	0	0	0	0	0	0	0	1	0	0	0	0	k__Bacteria; p__Firmicutes; c__Clostridia; o__Clostridiales; f__Ruminococcaceae; g__; s__
4400426	9	0	9	0	0	0	8	0	21	7	0	7	9	14	7	0	0	0	0	0	0	0	k__Bacteria; p__Lentisphaerae; c__[Lentisphaeria]; o__Victivallales; f__Victivallaceae; g__; s__
514008	0	0	0	0	0	1	0	1	0	0	0	0	0	0	0	0	0	0	0	0	0	0	k__Bacteria; p__Firmicutes; c__Clostridia; o__Clostridiales; f__Ruminococcaceae; g__; s__
292688	0	1	0	0	0	0	0	0	0	1	0	0	0	0	0	0	0	0	0	0	0	0	k__Bacteria; p__Firmicutes; c__Clostridia; o__Clostridiales; f__Ruminococcaceae; g__; s__
759751	0	0	0	1	0	5	0	0	0	0	0	0	0	0	0	2	3	2	0	2	4	0	k__Bacteria; p__Firmicutes; c__Clostridia; o__Clostridiales; f__Lachnospiraceae; g__; s__
293025	0	0	0	0	0	0	0	0	0	0	0	0	1	0	0	0	0	0	0	0	0	0	k__Bacteria; p__Firmicutes; c__Clostridia; o__Clostridiales; f__Ruminococcaceae; g__; s__
1775194	0	0	0	0	0	0	0	1	0	0	0	0	0	1	1	0	0	0	0	0	0	0	k__Bacteria; p__Firmicutes; c__Clostridia; o__Clostridiales; f__; g__; s__
558132	1	0	0	0	0	0	0	0	0	0	0	0	0	0	0	0	0	0	0	0	0	0	k__Bacteria; p__Firmicutes; c__Bacilli; o__Bacillales; f__Bacillaceae; g__Bacillus; s__
4381154	49	155	45	61	48	141	80	35	29	81	73	45	66	94	159	24	17	3	28	142	0	24	k__Bacteria; p__Firmicutes; c__Clostridia; o__Clostridiales; f__Ruminococcaceae; g__; s__
4430891	24	0	44	0	0	0	20	13	35	9	1	13	2	43	0	0	0	0	0	29	0	0	k__Bacteria; p__Firmicutes; c__Clostridia; o__Clostridiales; f__Ruminococcaceae; g__; s__
4338349	24	5	12	19	14	9	19	55	54	37	43	23	14	18	35	12	32	10	32	13	8	14	k__Bacteria; p__Firmicutes; c__Clostridia; o__Clostridiales; f__Lachnospiraceae; g__; s__
4426348	1	5	8	9	0	5	5	5	8	5	4	1	9	7	0	1	2	0	4	0	6	0	k__Bacteria; p__Verrucomicrobia; c__Verrucomicrobiae; o__Verrucomicrobiales; f__Verrucomicrobiaceae; g__Akkermansia; s__
339624	0	0	0	0	0	0	0	1	0	0	0	1	0	0	0	0	0	0	0	0	0	0	k__Bacteria; p__Firmicutes; c__Clostridia; o__Clostridiales; f__Lachnospiraceae; g__; s__
290222	26	23	88	238	77	104	93	29	48	56	155	79	137	23	109	23	44	169	243	101	119	94	k__Bacteria; p__Firmicutes; c__Clostridia; o__Clostridiales; f__Ruminococcaceae; g__; s__
2685349	0	0	0	0	0	0	0	0	0	0	0	0	0	2	0	0	0	0	0	0	0	0	k__Bacteria; p__Firmicutes; c__Clostridia; o__Clostridiales; f__Ruminococcaceae; g__; s__
1035392	33	15	28	16	182	61	25	15	27	32	9	11	16	19	4	46	157	16	11	150	1	21	k__Bacteria; p__Firmicutes; c__Clostridia; o__Clostridiales; f__Ruminococcaceae; g__; s__
4303856	0	0	0	0	0	0	0	0	0	2	0	0	0	0	0	0	4	0	0	1	0	0	k__Bacteria; p__Firmicutes; c__Clostridia; o__Clostridiales; f__Ruminococcaceae; g__; s__
422283	0	0	0	0	1	1	0	0	2	0	0	0	0	1	0	1	2	1	1	0	0	0	k__Bacteria; p__Firmicutes; c__Clostridia; o__Clostridiales; f__Ruminococcaceae; g__Oscillospira; s__
321495	0	0	0	0	0	0	0	1	0	0	0	0	0	0	0	0	0	0	0	0	0	0	k__Bacteria; p__Firmicutes; c__Clostridia; o__Clostridiales; f__; g__; s__
4303851	19	0	22	0	0	0	10	1	9	7	5	11	5	9	2	0	34	0	7	27	0	0	k__Bacteria; p__Firmicutes; c__Clostridia; o__Clostridiales; f__Ruminococcaceae; g__Ruminococcus; s__
708184	1	0	1	0	0	0	1	1	1	3	1	1	2	1	4	0	1	1	2	0	0	0	k__Bacteria; p__Planctomycetes; c__Planctomycetia; o__Pirellulales; f__Pirellulaceae; g__; s__
107443	0	0	0	0	0	0	0	0	0	0	0	0	0	0	0	0	0	0	0	0	0	1	k__Bacteria; p__Firmicutes; c__Clostridia; o__Clostridiales; f__; g__; s__
297256	195	86	387	196	136	252	235	108	296	357	159	327	318	260	304	90	81	0	69	112	0	377	k__Bacteria; p__Firmicutes; c__Clostridia; o__Clostridiales; f__Ruminococcaceae; g__; s__
289064	0	0	0	0	0	0	0	0	0	0	1	0	0	0	0	0	0	0	1	0	0	0	k__Bacteria; p__Firmicutes; c__Clostridia; o__Clostridiales; f__Lachnospiraceae; g__; s__
328777	0	0	1	0	0	0	1	0	0	0	0	0	0	0	0	0	0	0	0	0	0	0	k__Bacteria; p__Firmicutes; c__Clostridia; o__Clostridiales; f__Ruminococcaceae; g__; s__
299376	0	0	0	0	0	0	0	0	0	0	0	0	2	0	0	0	0	0	0	0	0	1	k__Bacteria; p__Firmicutes; c__Clostridia; o__Clostridiales; f__Lachnospiraceae; g__Epulopiscium; s__
293937	0	0	0	0	0	1	0	0	0	0	0	0	1	0	0	0	0	0	0	0	0	0	k__Bacteria; p__Firmicutes; c__Clostridia; o__Clostridiales; f__Clostridiaceae; g__Clostridium; s__
199344	1	0	0	0	0	0	1	1	0	19	1	2	2	2	5	0	0	1	0	2	3	0	k__Bacteria; p__Firmicutes; c__Clostridia; o__Clostridiales; f__Lachnospiraceae; g__; s__
327265	0	0	0	0	0	0	0	0	0	0	0	0	0	0	0	0	0	0	0	3	0	0	k__Bacteria; p__Firmicutes; c__Erysipelotrichi; o__Erysipelotrichales; f__Erysipelotrichaceae; g__; s__
518040	0	2	1	1	1	4	0	0	1	0	1	5	0	0	1	3	5	10	0	1	3	1	k__Bacteria; p__Firmicutes; c__Clostridia; o__Clostridiales; f__; g__; s__
568077	5	84	45	1	111	46	11	18	32	31	35	61	77	5	30	28	136	2	16	29	210	4	k__Bacteria; p__Firmicutes; c__Erysipelotrichi; o__Erysipelotrichales; f__Erysipelotrichaceae; g__; s__
358439	0	13	0	4	0	19	0	0	0	0	0	0	0	0	0	15	0	0	0	0	0	0	k__Bacteria; p__Firmicutes; c__Clostridia; o__Clostridiales; f__; g__; s__
314189	1	0	0	0	0	0	0	0	0	0	0	0	0	0	0	0	0	0	0	0	0	0	k__Bacteria; p__Firmicutes; c__Clostridia; o__Clostridiales; f__Ruminococcaceae; g__; s__
278650	0	0	0	5	0	0	0	0	1	1	0	0	1	0	0	0	0	0	2	1	0	0	k__Bacteria; p__Cyanobacteria; c__4C0d-2; o__YS2; f__; g__; s__
558007	0	0	0	0	0	0	1	0	0	0	0	0	0	3	0	0	0	0	0	0	0	0	k__Bacteria; p__Firmicutes; c__Clostridia; o__Clostridiales; f__Lachnospiraceae; g__Epulopiscium; s__
4403505	62	11	16	86	37	7	15	19	20	27	45	25	26	22	66	0	39	153	15	8	0	32	k__Bacteria; p__Firmicutes; c__Clostridia; o__Clostridiales; f__Ruminococcaceae; g__; s__
4403504	1	0	11	0	0	0	16	2	8	4	4	14	9	6	5	0	0	0	0	0	0	1	k__Bacteria; p__Firmicutes; c__Clostridia; o__Clostridiales; f__Ruminococcaceae; g__; s__
340473	13	0	4	3	5	1	0	2	0	3	2	1	3	6	1	0	2	0	1	1	0	0	k__Bacteria; p__Firmicutes; c__Clostridia; o__Clostridiales; f__; g__; s__
251289	0	0	0	0	0	0	1	0	0	0	0	0	0	0	0	0	0	0	0	0	0	0	k__Bacteria; p__Firmicutes; c__Clostridia; o__Clostridiales; f__Ruminococcaceae; g__; s__
294692	427	69	473	299	422	337	466	130	503	417	543	437	452	407	526	264	44	94	52	202	6	245	k__Bacteria; p__Firmicutes; c__Clostridia; o__Clostridiales; f__Ruminococcaceae; g__; s__
768947	0	0	0	1	0	0	0	0	0	0	0	0	0	0	0	0	0	0	0	2	0	0	k__Bacteria; p__Bacteroidetes; c__Bacteroidia; o__Bacteroidales; f__Prevotellaceae; g__Prevotella; s__
342089	223	175	826	20	353	14	266	42	77	1075	51	277	90	142	730	321	698	321	0	550	4	726	k__Bacteria; p__Bacteroidetes; c__Bacteroidia; o__Bacteroidales; f__; g__; s__
299081	0	0	0	0	0	1	0	0	0	0	0	0	0	0	0	0	0	0	0	0	0	0	k__Bacteria; p__Firmicutes; c__Clostridia; o__Clostridiales; f__Ruminococcaceae; g__; s__
815207	3	2	34	0	0	0	10	26	24	20	26	11	41	4	71	0	0	1	0	0	0	46	k__Bacteria; p__Firmicutes; c__Clostridia; o__Clostridiales; f__Lachnospiraceae; g__Butyrivibrio; s__
299087	0	0	0	0	0	0	0	0	0	0	0	0	0	0	1	0	0	0	0	0	0	0	k__Bacteria; p__Firmicutes; c__Clostridia; o__Clostridiales; f__[Mogibacteriaceae]; g__Mogibacterium; s__
329399	0	0	0	0	0	0	0	0	68	2	0	1	0	0	0	0	0	0	0	0	0	0	k__Bacteria; p__Firmicutes; c__Clostridia; o__Clostridiales; f__Ruminococcaceae; g__; s__
295070	0	0	0	0	0	0	0	0	1	0	0	0	0	0	0	0	1	0	0	0	0	0	k__Bacteria; p__Firmicutes; c__Clostridia; o__Clostridiales; f__; g__; s__
752354	0	0	1	0	0	0	0	0	0	0	0	0	0	0	2	0	1	0	0	0	0	0	k__Bacteria; p__Firmicutes; c__Clostridia; o__Clostridiales; f__Lachnospiraceae; g__Coprococcus; s__
329390	130	9	88	0	0	1	213	329	141	173	164	98	145	161	165	1	6	0	26	0	0	118	k__Bacteria; p__Firmicutes; c__Clostridia; o__Clostridiales; f__Ruminococcaceae; g__; s__
265316	0	0	0	0	0	0	1	1	0	2	0	0	0	1	0	0	0	0	0	0	0	1	k__Bacteria; p__Firmicutes; c__Clostridia; o__Clostridiales; f__; g__; s__
353032	2	0	1	12	0	1	3	2	2	1	11	1	4	0	1	0	2	1	3	7	1	1	k__Bacteria; p__Firmicutes; c__Clostridia; o__Clostridiales; f__; g__; s__
567437	0	0	0	0	0	0	0	0	1	1	0	0	0	0	0	0	0	1	0	0	0	0	k__Bacteria; p__Tenericutes; c__Mollicutes; o__RF39; f__; g__; s__
349285	0	0	0	0	0	0	0	0	0	1	0	0	2	1	0	0	0	0	0	0	0	0	k__Bacteria; p__Verrucomicrobia; c__Verruco-5; o__WCHB1-41; f__RFP12; g__; s__
301437	1	0	0	0	0	0	0	0	0	0	0	0	0	0	1	0	0	0	0	0	0	1	k__Bacteria; p__Firmicutes; c__Clostridia; o__Clostridiales; f__; g__; s__
322729	4	0	0	0	0	0	13	0	3	1	4	2	2	0	0	0	0	0	0	0	0	0	k__Bacteria; p__Firmicutes; c__Clostridia; o__Clostridiales; f__Ruminococcaceae; g__; s__
295274	0	0	0	0	0	0	0	0	0	1	0	0	0	0	0	0	0	0	0	0	0	0	k__Bacteria; p__Firmicutes; c__Clostridia; o__Clostridiales; f__; g__; s__
223318	1	0	0	0	0	0	0	1	0	1	0	0	0	0	0	0	0	0	0	0	0	0	k__Bacteria; p__Firmicutes; c__Clostridia; o__Clostridiales; f__Ruminococcaceae; g__; s__
193887	0	0	0	0	1	0	0	0	0	0	0	0	0	0	0	0	0	1	0	0	0	1	k__Bacteria; p__Firmicutes; c__Clostridia; o__Clostridiales; f__Lachnospiraceae; g__Roseburia; s__
185937	0	0	0	0	0	0	0	0	0	0	0	0	0	0	0	0	0	0	2	0	0	0	k__Bacteria; p__Firmicutes; c__Clostridia; o__Clostridiales; f__Lachnospiraceae; g__; s__
581091	0	9	0	0	1	0	0	0	0	0	0	1	0	0	0	0	0	0	0	5	2	1	k__Bacteria; p__Firmicutes; c__Clostridia; o__Clostridiales; f__Veillonellaceae; g__; s__
509838	0	0	0	2	0	6	0	0	1	0	0	0	0	0	1	0	2	3	1	2	1	0	k__Bacteria; p__Firmicutes; c__Clostridia; o__Clostridiales; f__; g__; s__
335653	0	4	0	0	0	0	0	0	0	0	0	0	0	0	0	0	0	0	0	0	0	0	k__Bacteria; p__Bacteroidetes; c__Bacteroidia; o__Bacteroidales; f__Prevotellaceae; g__Prevotella; s__
298379	0	0	0	0	0	0	0	0	0	0	0	0	0	0	0	3	0	1	0	0	4	0	k__Bacteria; p__Firmicutes; c__Clostridia; o__Clostridiales; f__; g__; s__
4299547	3	14	12	14	13	1	8	5	6	4	10	4	8	14	2	15	9	0	5	25	0	1	k__Bacteria; p__Firmicutes; c__Clostridia; o__Clostridiales; f__Christensenellaceae; g__; s__
521463	0	0	0	0	0	0	0	0	0	0	0	0	0	0	0	0	0	0	0	1	0	0	k__Bacteria; p__Firmicutes; c__Clostridia; o__Clostridiales; f__Clostridiaceae; g__Proteiniclasticum; s__
342245	208	1	1775	0	0	2	642	498	162	995	449	1390	839	406	2970	1	0	0	0	0	0	459	k__Bacteria; p__Bacteroidetes; c__Bacteroidia; o__Bacteroidales; f__Bacteroidaceae; g__; s__
4319005	0	1	0	0	1	0	1	0	0	1	1	1	0	0	0	0	0	0	0	0	1	0	k__Bacteria; p__Firmicutes; c__Clostridia; o__Clostridiales; f__; g__; s__
4439489	1	0	0	1	0	1	0	0	0	0	1	0	0	2	0	0	0	0	0	0	0	0	k__Bacteria; p__Firmicutes; c__Clostridia; o__Clostridiales; f__Ruminococcaceae; g__; s__
552988	10	0	8	0	4	0	2	1	0	7	18	8	3	7	5	2	1	0	0	1	0	3	k__Bacteria; p__Firmicutes; c__Clostridia; o__Clostridiales; f__; g__; s__
340502	0	2	3	1	0	1	2	4	0	0	1	1	4	0	0	2	1	1	1	0	0	3	k__Bacteria; p__Firmicutes; c__Clostridia; o__Clostridiales; f__Clostridiaceae; g__Clostridium; s__
275895	0	0	0	1	0	1	0	0	0	0	0	0	0	0	0	0	4	3	0	2	0	0	k__Bacteria; p__Firmicutes; c__Clostridia; o__Clostridiales; f__; g__; s__
345753	0	0	2	0	0	0	1	0	0	0	0	1	0	1	0	1	0	0	0	0	0	1	k__Bacteria; p__Firmicutes; c__Clostridia; o__Clostridiales; f__Lachnospiraceae; g__; s__
304779	0	0	0	0	0	0	0	0	0	0	0	0	0	0	0	0	0	0	0	1	0	0	k__Bacteria; p__Firmicutes; c__Clostridia; o__Clostridiales; f__Clostridiaceae; g__Clostridium; s__perfringens
340508	0	0	0	0	1	0	0	0	0	0	0	1	1	1	0	0	0	0	0	1	0	0	k__Bacteria; p__Firmicutes; c__Clostridia; o__Clostridiales; f__; g__; s__
321706	0	0	0	0	0	0	0	0	0	0	0	0	0	0	0	0	0	0	1	1	0	0	k__Bacteria; p__Firmicutes; c__Clostridia; o__Clostridiales; f__Ruminococcaceae; g__; s__
291950	0	0	0	1	0	0	0	0	0	0	0	0	0	0	0	0	0	0	0	0	0	0	k__Bacteria; p__Firmicutes; c__Clostridia; o__Clostridiales; f__Lachnospiraceae; g__; s__
584408	1	1	0	0	0	0	0	0	2	0	2	1	0	0	3	0	0	2	0	0	0	3	k__Bacteria; p__Firmicutes; c__Clostridia; o__Clostridiales; f__[Mogibacteriaceae]; g__Mogibacterium; s__
621472	0	1	0	0	0	0	0	0	0	0	0	0	0	0	0	0	0	2	0	0	0	0	k__Bacteria; p__Firmicutes; c__Clostridia; o__Clostridiales; f__Lachnospiraceae; g__; s__
300859	0	0	4	0	0	1	1	2	0	1	0	0	2	0	7	0	0	0	0	0	0	0	k__Bacteria; p__Bacteroidetes; c__Bacteroidia; o__Bacteroidales; f__Prevotellaceae; g__Prevotella; s__
563801	2	1	4	2	1	0	2	2	2	6	1	2	0	2	4	0	0	0	3	4	0	4	k__Bacteria; p__Firmicutes; c__Clostridia; o__Clostridiales; f__[Mogibacteriaceae]; g__Mogibacterium; s__
300854	205	0	274	1	4	218	812	73	387	380	185	152	207	350	335	102	1	1	9	71	0	208	k__Bacteria; p__Firmicutes; c__Clostridia; o__Clostridiales; f__Ruminococcaceae; g__; s__
562408	0	0	0	0	0	0	1	0	0	0	0	0	0	0	0	0	0	0	0	0	0	1	k__Bacteria; p__Firmicutes; c__Clostridia; o__Clostridiales; f__Ruminococcaceae; g__Ruminococcus; s__
163433	0	0	0	0	0	0	0	0	0	0	0	0	0	0	1	0	0	0	0	0	0	0	k__Bacteria; p__Bacteroidetes; c__Bacteroidia; o__Bacteroidales; f__S24-7; g__; s__
300851	0	0	2	0	0	0	0	0	1	2	1	1	0	1	0	0	0	2	0	1	1	0	k__Bacteria; p__Firmicutes; c__Clostridia; o__Clostridiales; f__Ruminococcaceae; g__Oscillospira; s__
300853	0	714	5	3692	1203	6600	0	3	0	1	1	2	1	0	1	2760	6732	5558	4	1305	2	1	k__Bacteria; p__Bacteroidetes; c__Bacteroidia; o__Bacteroidales; f__[Paraprevotellaceae]; g__CF231; s__
712677	9	2	34	6	3	6	6	5	12	10	8	8	9	2	4	5	2	2	5	11	3	12	k__Bacteria; p__Firmicutes; c__Clostridia; o__Clostridiales; f__Clostridiaceae; g__SMB53; s__
1038455	0	0	0	0	0	0	0	0	0	0	0	0	0	0	0	0	0	0	0	0	0	1	k__Bacteria; p__Spirochaetes; c__Spirochaetes; o__Spirochaetales; f__Spirochaetaceae; g__Treponema; s__
533847	410	165	651	80	98	58	275	732	654	491	531	621	450	313	989	40	313	163	129	100	71	751	k__Bacteria; p__Firmicutes; c__Clostridia; o__Clostridiales; f__Ruminococcaceae; g__Oscillospira; s__
294518	0	2	2	0	0	0	0	0	1	1	1	7	1	0	0	0	3	2	0	0	0	2	k__Bacteria; p__Firmicutes; c__Clostridia; o__Clostridiales; f__Lachnospiraceae; g__Butyrivibrio; s__
316582	0	0	1	0	0	0	0	0	0	0	0	0	0	0	0	0	0	0	0	0	0	0	k__Bacteria; p__Firmicutes; c__Clostridia; o__Clostridiales; f__[Mogibacteriaceae]; g__Mogibacterium; s__
536831	0	0	0	0	0	0	0	0	0	0	1	0	0	0	0	0	1	0	0	1	0	0	k__Bacteria; p__Firmicutes; c__Clostridia; o__Clostridiales; f__Lachnospiraceae; g__Roseburia; s__
357724	0	0	0	0	0	0	0	0	0	0	0	0	0	0	0	0	0	1	0	0	0	0	k__Bacteria; p__Firmicutes; c__Clostridia; o__Clostridiales; f__Ruminococcaceae; g__Ruminococcus; s__bromii
303390	1	0	0	1	2	0	0	0	2	0	0	0	0	0	3	1	1	0	0	0	0	0	k__Bacteria; p__Firmicutes; c__Clostridia; o__Clostridiales; f__Lachnospiraceae; g__Butyrivibrio; s__
805059	0	137	0	0	0	1	0	0	0	0	0	0	0	0	0	1	3	0	0	1	0	0	k__Bacteria; p__Bacteroidetes; c__Bacteroidia; o__Bacteroidales; f__; g__; s__
520638	0	0	0	0	0	0	1	0	0	0	0	3	0	0	0	0	0	1	0	0	0	1	k__Bacteria; p__Firmicutes; c__Bacilli; o__Bacillales; f__Bacillaceae; g__Bacillus; s__
303552	0	0	0	0	1	0	0	0	0	0	0	2	0	0	0	0	0	0	0	0	1	0	k__Bacteria; p__Cyanobacteria; c__4C0d-2; o__YS2; f__; g__; s__
274536	1	0	1	0	0	0	0	0	0	0	0	0	0	0	0	0	0	0	0	0	0	0	k__Bacteria; p__Firmicutes; c__Clostridia; o__Clostridiales; f__Lachnospiraceae; g__; s__
529539	4	0	0	47	0	0	3	14	4	5	26	3	1	16	11	9	1	3	2	0	26	0	k__Bacteria; p__Tenericutes; c__Mollicutes; o__Anaeroplasmatales; f__Anaeroplasmataceae; g__Anaeroplasma; s__
186092	0	0	0	1	0	0	0	0	0	0	0	0	0	0	0	0	0	0	0	0	0	0	k__Bacteria; p__Firmicutes; c__Clostridia; o__Clostridiales; f__Clostridiaceae; g__; s__
339035	45	96	124	115	160	129	91	46	88	106	49	70	78	78	111	42	93	60	24	156	14	112	k__Bacteria; p__Firmicutes; c__Clostridia; o__Clostridiales; f__Ruminococcaceae; g__; s__
313216	0	0	1	0	0	1	1	0	1	0	0	0	0	0	0	0	0	0	0	0	0	0	k__Bacteria; p__Firmicutes; c__Clostridia; o__Clostridiales; f__Ruminococcaceae; g__; s__
561193	5	0	4	0	0	0	7	0	3	4	12	12	7	0	7	0	0	0	0	0	0	11	k__Bacteria; p__Firmicutes; c__Clostridia; o__Clostridiales; f__Lachnospiraceae; g__Coprococcus; s__
356316	0	0	0	0	0	0	0	1	2	0	0	0	0	0	1	0	0	0	0	0	0	0	k__Bacteria; p__Bacteroidetes; c__Bacteroidia; o__Bacteroidales; f__; g__; s__
591731	0	1	1	0	0	0	0	0	6	0	0	0	1	1	0	0	0	0	0	0	0	6	k__Bacteria; p__Proteobacteria; c__Gammaproteobacteria; o__Aeromonadales; f__Succinivibrionaceae; g__Succinivibrio; s__
529531	0	0	0	0	0	0	0	0	0	0	0	0	0	0	0	0	5	0	3	0	0	0	k__Bacteria; p__Firmicutes; c__Clostridia; o__Clostridiales; f__Lachnospiraceae; g__; s__
268074	0	0	0	0	0	0	0	0	0	0	0	0	0	0	0	0	0	0	0	0	0	1	k__Bacteria; p__Firmicutes; c__Clostridia; o__Clostridiales; f__Clostridiaceae; g__; s__
569210	491	1198	1063	1702	1038	1515	628	1139	813	837	570	535	689	443	940	1414	1260	1109	3169	2348	795	911	k__Bacteria; p__Firmicutes; c__Clostridia; o__Clostridiales; f__Lachnospiraceae; g__; s__
269674	1	0	3	0	0	0	1	0	1	3	5	0	2	0	1	0	0	0	0	0	0	5	k__Bacteria; p__Verrucomicrobia; c__Verruco-5; o__WCHB1-41; f__RFP12; g__; s__
272953	0	0	0	0	3	0	0	0	0	0	0	0	0	0	0	4	13	22	3	0	27	0	k__Bacteria; p__Firmicutes; c__Clostridia; o__Clostridiales; f__Ruminococcaceae; g__Oscillospira; s__
1062061	0	0	0	0	2	0	0	0	0	0	0	0	0	1	0	0	0	0	0	0	0	0	k__Bacteria; p__Firmicutes; c__Clostridia; o__Clostridiales; f__Ruminococcaceae; g__; s__
2086224	0	0	0	0	0	0	0	0	0	1	0	0	0	0	0	0	0	0	0	0	0	0	k__Bacteria; p__Firmicutes; c__Clostridia; o__Clostridiales; f__Peptostreptococcaceae; g__; s__
310886	0	0	0	0	0	0	0	0	0	1	0	0	0	0	0	0	0	0	0	0	0	0	k__Bacteria; p__Firmicutes; c__Clostridia; o__Clostridiales; f__Ruminococcaceae; g__Oscillospira; s__
316452	0	0	0	0	0	1	0	0	0	0	0	0	0	0	0	0	0	0	0	0	0	0	k__Bacteria; p__Firmicutes; c__Clostridia; o__Clostridiales; f__Lachnospiraceae; g__Blautia; s__
156219	0	0	5	0	0	0	0	0	1	0	2	0	3	1	0	0	0	0	0	0	0	2	k__Bacteria; p__Firmicutes; c__Clostridia; o__Clostridiales; f__; g__; s__
264225	0	0	0	0	0	0	0	0	0	0	0	0	0	0	0	0	0	1	0	0	0	0	k__Bacteria; p__Firmicutes; c__Clostridia; o__Clostridiales; f__; g__; s__
40149	0	0	0	0	0	0	0	0	0	0	0	0	1	0	0	2	1	1	0	1	2	0	k__Bacteria; p__Firmicutes; c__Clostridia; o__Clostridiales; f__Ruminococcaceae; g__Oscillospira; s__
343483	0	0	7	0	1	1	10	1	2	2	0	22	15	2	1	0	0	0	0	0	0	0	k__Bacteria; p__Firmicutes; c__Clostridia; o__Clostridiales; f__; g__; s__
331537	0	0	0	0	0	0	0	0	0	0	0	0	0	0	0	0	0	0	0	0	1	0	k__Bacteria; p__Firmicutes; c__Clostridia; o__Clostridiales; f__Clostridiaceae; g__Clostridium; s__
347267	0	7	0	0	0	0	0	0	0	0	0	0	0	0	0	0	1	1	2	0	0	3	k__Bacteria; p__Firmicutes; c__Clostridia; o__Clostridiales; f__Veillonellaceae; g__Succiniclasticum; s__
319690	12	13	8	10	14	56	23	19	10	14	19	7	21	16	6	13	30	6	10	13	0	21	k__Bacteria; p__Firmicutes; c__Clostridia; o__Clostridiales; f__; g__; s__
331532	0	0	0	1	0	1	0	0	0	0	0	0	0	0	0	2	2	2	0	0	0	0	k__Bacteria; p__Firmicutes; c__Clostridia; o__Clostridiales; f__Ruminococcaceae; g__; s__
583213	0	0	1	0	0	0	0	0	2	0	0	0	0	0	0	0	0	0	0	0	0	0	k__Bacteria; p__Firmicutes; c__Clostridia; o__Clostridiales; f__; g__; s__
4322751	168	482	559	298	25	48	328	45	141	193	136	141	382	288	288	21	35	459	845	10	499	104	k__Bacteria; p__Firmicutes; c__Clostridia; o__Clostridiales; f__Ruminococcaceae; g__; s__
511820	0	0	1	0	0	0	4	1	0	0	1	0	0	12	0	0	0	0	0	0	0	0	k__Bacteria; p__Firmicutes; c__Clostridia; o__Clostridiales; f__; g__; s__
564617	0	0	1	0	1	0	0	0	1	0	0	0	0	0	0	0	0	0	0	0	3	0	k__Bacteria; p__Firmicutes; c__Clostridia; o__Clostridiales; f__[Mogibacteriaceae]; g__; s__
530570	0	0	0	0	0	1	0	0	0	0	0	0	0	0	0	0	1	0	0	0	0	0	k__Bacteria; p__Bacteroidetes; c__Bacteroidia; o__Bacteroidales; f__; g__; s__
195646	0	1	1	0	0	1	0	0	1	2	1	0	1	0	1	0	1	0	0	0	3	0	k__Bacteria; p__Firmicutes; c__Clostridia; o__Clostridiales; f__Lachnospiraceae; g__; s__
584083	1406	767	1197	1046	1189	822	1079	3572	2196	1930	1867	1398	807	1254	2635	735	1792	738	1631	1133	674	1051	k__Bacteria; p__Firmicutes; c__Clostridia; o__Clostridiales; f__; g__; s__
570049	0	4	1	7	3	6	2	0	0	0	0	0	0	1	0	176	0	3	15	3	8	1	k__Bacteria; p__Firmicutes; c__Clostridia; o__Clostridiales; f__Lachnospiraceae; g__; s__
519979	0	0	0	0	0	0	0	0	0	0	0	0	0	0	0	0	0	0	0	0	0	1	k__Bacteria; p__Firmicutes; c__Clostridia; o__Clostridiales; f__Lachnospiraceae; g__; s__
659361	58	176	130	106	373	105	286	68	240	175	77	47	69	86	57	61	129	123	208	273	30	64	k__Bacteria; p__Firmicutes; c__Clostridia; o__Clostridiales; f__Lachnospiraceae; g__Dorea; s__
295095	0	0	1	0	0	0	2	0	0	0	0	0	0	0	0	0	0	0	1	0	0	3	k__Bacteria; p__Firmicutes; c__Clostridia; o__Clostridiales; f__Ruminococcaceae; g__; s__
182886	0	0	0	1	0	0	0	0	0	0	0	0	0	0	0	0	0	0	0	0	0	0	k__Bacteria; p__Bacteroidetes; c__Bacteroidia; o__Bacteroidales; f__Bacteroidaceae; g__Bacteroides; s__uniformis
4409418	8	1	2	0	34	1	12	1	11	5	7	0	8	14	4	1	0	3	0	9	0	8	k__Bacteria; p__Firmicutes; c__Clostridia; o__Clostridiales; f__Ruminococcaceae; g__Ruminococcus; s__
290570	25	0	95	1	10	52	18	3	50	34	19	15	29	53	145	0	17	0	17	27	0	6	k__Bacteria; p__Firmicutes; c__Clostridia; o__Clostridiales; f__Ruminococcaceae; g__; s__
352784	0	0	0	0	0	0	0	0	1	0	0	0	1	0	0	0	0	0	0	0	0	0	k__Bacteria; p__Tenericutes; c__Mollicutes; o__RF39; f__; g__; s__
772384	0	0	0	0	2	0	0	0	0	0	0	0	0	0	0	0	0	0	0	0	0	0	k__Bacteria; p__Firmicutes; c__Clostridia; o__Clostridiales; f__; g__; s__
287531	3	0	7	0	1	0	5	3	2	4	4	5	3	4	12	2	0	0	0	1	0	0	k__Bacteria; p__Firmicutes; c__Clostridia; o__Clostridiales; f__Ruminococcaceae; g__; s__
289841	0	0	0	0	0	0	0	0	0	0	0	0	1	0	0	0	0	0	0	0	0	0	k__Bacteria; p__Firmicutes; c__Clostridia; o__Clostridiales; f__; g__; s__
258908	0	0	1	0	0	0	0	0	0	10	1	0	4	0	4	0	0	0	0	0	0	2	k__Bacteria; p__Firmicutes; c__Clostridia; o__Clostridiales; f__; g__; s__
111019	2	0	9	0	4	4	1	0	5	0	2	3	1	3	3	1	0	0	0	1	0	1	k__Bacteria; p__Firmicutes; c__Clostridia; o__Clostridiales; f__Ruminococcaceae; g__; s__
3580	1	0	1	0	0	0	0	0	0	0	0	0	0	0	0	2	0	0	83	0	12	0	k__Bacteria; p__Fibrobacteres; c__Fibrobacteria; o__Fibrobacterales; f__Fibrobacteraceae; g__Fibrobacter; s__
288079	0	0	1	0	0	0	0	0	0	0	0	0	0	0	0	0	0	0	0	0	0	0	k__Bacteria; p__Firmicutes; c__Clostridia; o__Clostridiales; f__Ruminococcaceae; g__; s__
306315	0	0	0	0	0	0	0	0	0	0	1	0	0	0	0	0	0	0	0	0	0	0	k__Bacteria; p__Firmicutes; c__Clostridia; o__Clostridiales; f__Ruminococcaceae; g__Oscillospira; s__
585427	0	0	0	0	0	0	0	1	0	0	0	0	1	1	2	0	0	0	0	0	0	0	k__Bacteria; p__Proteobacteria; c__Alphaproteobacteria; o__Rhizobiales; f__Aurantimonadaceae; g__; s__
576853	0	0	1	0	0	0	0	0	0	1	0	0	1	1	0	0	0	0	0	0	0	0	k__Bacteria; p__Firmicutes; c__Clostridia; o__Clostridiales; f__; g__; s__
315831	1	0	5	50	8	34	8	2	4	16	10	4	10	7	9	6	1	2	0	20	5	2	k__Bacteria; p__Firmicutes; c__Clostridia; o__Clostridiales; f__[Mogibacteriaceae]; g__; s__
4361339	0	0	0	0	0	0	0	0	0	0	0	0	0	2	0	0	0	0	0	0	0	0	k__Bacteria; p__Firmicutes; c__Clostridia; o__Clostridiales; f__; g__; s__
263248	0	0	0	0	0	0	0	0	0	0	0	0	0	0	0	0	0	0	1	0	0	0	k__Bacteria; p__Firmicutes; c__Clostridia; o__Clostridiales; f__Peptostreptococcaceae; g__; s__
746873	0	0	1	0	0	0	0	0	0	0	1	0	2	0	2	0	0	0	0	0	0	0	k__Bacteria; p__Proteobacteria; c__Alphaproteobacteria; o__Rhizobiales; f__Hyphomicrobiaceae; g__Devosia; s__
529889	0	0	0	0	0	0	0	0	0	0	0	0	0	0	0	0	0	0	0	1	0	0	k__Bacteria; p__Firmicutes; c__Clostridia; o__Clostridiales; f__Lachnospiraceae; g__; s__
319476	1	0	5	0	0	0	0	0	0	5	4	1	0	2	1	0	0	0	0	0	0	0	k__Bacteria; p__Firmicutes; c__Clostridia; o__Clostridiales; f__Lachnospiraceae; g__Blautia; s__
523244	1	0	2	0	1	0	0	2	74	0	0	0	0	0	0	0	0	0	0	0	0	0	k__Bacteria; p__Firmicutes; c__Clostridia; o__Clostridiales; f__Ruminococcaceae; g__; s__
287996	0	0	1	0	0	0	0	0	0	0	0	0	0	0	0	0	0	0	0	0	0	0	k__Bacteria; p__Firmicutes; c__Clostridia; o__Clostridiales; f__; g__; s__
263244	0	0	0	0	0	1	0	0	1	0	0	0	0	0	0	0	0	0	0	0	0	0	k__Bacteria; p__Firmicutes; c__Clostridia; o__Clostridiales; f__; g__; s__
171674	6	0	4	0	0	0	2	0	19	27	1	2	1	0	1	0	0	0	0	0	0	0	k__Bacteria; p__Firmicutes; c__Clostridia; o__Clostridiales; f__Ruminococcaceae; g__; s__
287334	0	0	0	0	0	0	31	44	0	33	0	0	32	11	0	0	0	0	0	2	0	38	k__Bacteria; p__Bacteroidetes; c__Bacteroidia; o__Bacteroidales; f__[Paraprevotellaceae]; g__YRC22; s__
303161	0	3	0	6	3	0	0	0	0	0	0	0	0	1	0	1	247	1	12	2	0	0	k__Bacteria; p__Firmicutes; c__Bacilli; o__Lactobacillales; f__Streptococcaceae; g__Streptococcus; s__luteciae
552651	0	0	0	2	0	0	0	0	0	0	0	0	0	0	0	0	0	0	0	0	0	0	k__Bacteria; p__Firmicutes; c__Clostridia; o__Clostridiales; f__; g__; s__
291551	0	0	0	0	0	0	0	0	0	0	0	0	0	0	0	0	0	0	0	1	0	0	k__Bacteria; p__Actinobacteria; c__Coriobacteriia; o__Coriobacteriales; f__Coriobacteriaceae; g__; s__
337470	0	0	0	0	0	0	0	0	0	0	0	0	0	0	0	0	0	0	0	0	1	0	k__Bacteria; p__Firmicutes; c__Clostridia; o__Clostridiales; f__; g__; s__
1029949	3	0	5	0	1	0	5	2	0	4	4	6	8	5	3	0	0	1	0	0	0	35	k__Bacteria; p__Firmicutes; c__Clostridia; o__Clostridiales; f__Lachnospiraceae; g__Lachnospira; s__
294066	0	0	0	0	0	0	0	0	1	0	0	0	0	0	0	0	0	0	0	0	0	0	k__Bacteria; p__Firmicutes; c__Clostridia; o__Clostridiales; f__; g__; s__
789242	0	0	0	0	0	0	0	0	0	1	2	0	0	0	1	0	0	0	0	0	0	0	k__Bacteria; p__Proteobacteria; c__Alphaproteobacteria; o__Rhizobiales; f__; g__; s__
28702	0	0	0	0	0	0	0	0	0	0	0	0	0	0	0	0	1	1	0	0	2	0	k__Bacteria; p__Firmicutes; c__Clostridia; o__Clostridiales; f__; g__; s__
1040889	0	0	0	0	0	0	0	0	0	0	0	0	0	0	0	0	0	117	0	0	14	0	k__Bacteria; p__Firmicutes; c__Clostridia; o__Clostridiales; f__; g__; s__
319870	0	0	2	0	0	0	0	0	0	0	0	0	0	0	0	0	0	0	0	0	0	0	k__Bacteria; p__Firmicutes; c__Clostridia; o__Clostridiales; f__; g__; s__
353561	53	55	119	101	109	95	139	41	109	73	35	74	75	67	40	40	105	106	271	101	33	37	k__Bacteria; p__Firmicutes; c__Clostridia; o__Clostridiales; f__; g__; s__
44971	0	0	0	0	0	0	0	0	0	0	0	0	0	0	1	0	0	0	0	0	0	0	k__Archaea; p__Euryarchaeota; c__Thermoplasmata; o__E2; f__[Methanomassiliicoccaceae]; g__vadinCA11; s__
1737536	0	0	0	0	0	0	0	0	0	0	0	0	0	0	0	0	0	0	0	0	2	0	k__Bacteria; p__Firmicutes; c__Clostridia; o__Clostridiales; f__Ruminococcaceae; g__Oscillospira; s__
519246	896	892	3244	1110	1067	1288	1220	1275	1341	1910	785	1586	1788	936	2166	554	4746	3323	1396	1886	291	1747	k__Bacteria; p__Firmicutes; c__Clostridia; o__Clostridiales; f__Ruminococcaceae; g__; s__
313037	0	0	0	0	0	0	0	0	0	0	0	0	0	0	1	0	0	0	0	0	0	0	k__Bacteria; p__Firmicutes; c__Clostridia; o__Clostridiales; f__; g__; s__
338781	0	0	0	0	0	0	1	0	0	0	0	0	0	0	0	0	0	0	0	0	0	0	k__Bacteria; p__Firmicutes; c__Clostridia; o__Clostridiales; f__Ruminococcaceae; g__; s__
332449	21	2	0	0	3	0	4	14	8	14	10	8	4	10	6	4	0	3	3	2	0	7	k__Bacteria; p__Firmicutes; c__Clostridia; o__Clostridiales; f__; g__; s__
519290	0	0	0	0	0	1	0	0	0	0	0	0	0	0	0	0	8	1	0	0	0	0	k__Bacteria; p__Actinobacteria; c__Actinobacteria; o__Bifidobacteriales; f__Bifidobacteriaceae; g__Bifidobacterium; s__pseudolongum
370046	0	0	0	0	0	0	0	0	0	0	0	0	0	0	0	0	0	2	0	0	0	1	k__Bacteria; p__Firmicutes; c__Clostridia; o__Clostridiales; f__Ruminococcaceae; g__Oscillospira; s__
288408	20	0	26	3	5	42	7	0	6	2	13	1	0	39	4	0	5	0	7	3	3	0	k__Bacteria; p__Verrucomicrobia; c__Opitutae; o__[Cerasicoccales]; f__[Cerasicoccaceae]; g__; s__
530973	0	0	0	0	0	0	0	0	1	3	0	0	0	1	0	0	0	0	0	0	0	0	k__Bacteria; p__Firmicutes; c__Clostridia; o__Clostridiales; f__Lachnospiraceae; g__; s__
525606	0	0	0	0	17	2	0	0	0	0	0	0	0	0	0	0	8	1	26	3	4	0	k__Bacteria; p__Firmicutes; c__Clostridia; o__Clostridiales; f__Lachnospiraceae; g__Coprococcus; s__
302943	0	0	1	0	0	0	0	0	1	1	0	0	0	0	0	0	0	0	0	0	0	0	k__Bacteria; p__Firmicutes; c__Clostridia; o__Clostridiales; f__; g__; s__
1106362	0	0	1	0	0	3	0	0	0	0	0	1	0	1	0	0	0	0	0	0	0	0	k__Bacteria; p__Firmicutes; c__Clostridia; o__Clostridiales; f__Clostridiaceae; g__Clostridium; s__
306259	0	0	0	0	0	0	0	0	0	0	0	0	0	0	0	0	1	0	0	0	0	0	k__Bacteria; p__Firmicutes; c__Clostridia; o__Clostridiales; f__Clostridiaceae; g__; s__
189630	0	0	0	0	0	0	0	0	0	0	0	0	0	0	0	0	2	0	0	0	0	0	k__Bacteria; p__Firmicutes; c__Clostridia; o__Clostridiales; f__Ruminococcaceae; g__; s__
921020	0	0	0	2	0	0	0	0	0	1	1	0	1	0	0	0	0	0	0	4	0	0	k__Bacteria; p__Tenericutes; c__Mollicutes; o__RF39; f__; g__; s__
106928	0	0	0	1	0	0	0	0	0	0	0	0	0	0	0	0	0	0	1	0	0	0	k__Bacteria; p__Firmicutes; c__Clostridia; o__Clostridiales; f__Lachnospiraceae; g__; s__
181849	0	0	0	0	0	0	0	0	1	0	0	0	0	0	0	0	0	0	0	0	0	0	k__Bacteria; p__Firmicutes; c__Clostridia; o__Clostridiales; f__Clostridiaceae; g__Clostridium; s__
589848	0	0	1	0	0	0	0	0	0	0	0	0	0	0	0	0	0	0	0	0	0	0	k__Bacteria; p__Firmicutes; c__Clostridia; o__Clostridiales; f__Lachnospiraceae; g__Butyrivibrio; s__
526552	0	0	0	0	1	0	0	0	0	0	0	0	0	0	0	0	0	0	0	1	0	0	k__Bacteria; p__Firmicutes; c__Clostridia; o__Clostridiales; f__; g__; s__
1501336	1	0	0	0	0	0	0	0	0	0	0	0	0	0	0	0	0	0	0	0	0	0	k__Bacteria; p__Firmicutes; c__Clostridia; o__Clostridiales; f__Ruminococcaceae; g__; s__
317869	7	3	4	3	3	3	2	6	8	8	9	11	11	6	8	2	3	5	6	3	3	9	k__Bacteria; p__Firmicutes; c__Clostridia; o__Clostridiales; f__Clostridiaceae; g__Clostridium; s__
521275	40	4	88	5	2	2	51	42	13	56	51	32	52	61	57	0	0	3	7	1	24	64	k__Bacteria; p__Actinobacteria; c__Coriobacteriia; o__Coriobacteriales; f__Coriobacteriaceae; g__; s__
308734	0	0	0	0	0	0	0	0	0	0	0	0	0	0	0	0	0	0	0	1	0	0	k__Bacteria; p__Firmicutes; c__Clostridia; o__Clostridiales; f__; g__; s__
343831	0	0	0	0	0	0	0	0	0	0	0	0	0	0	0	0	1	0	0	0	0	0	k__Bacteria; p__Firmicutes; c__Clostridia; o__Clostridiales; f__Ruminococcaceae; g__; s__
4299664	7	2	10	1	2	0	10	5	28	10	35	4	8	15	3	4	0	1	1	4	1	0	k__Bacteria; p__Tenericutes; c__Mollicutes; o__RF39; f__; g__; s__
352369	18	0	26	0	2	0	28	2	3	8	7	5	10	17	24	2	0	0	0	0	0	11	k__Bacteria; p__Firmicutes; c__Clostridia; o__Clostridiales; f__; g__; s__
318474	0	0	0	0	0	0	0	0	0	0	0	0	0	0	0	0	0	0	0	0	0	1	k__Bacteria; p__Firmicutes; c__Clostridia; o__Clostridiales; f__; g__; s__
214997	0	19	0	1	0	0	0	0	0	0	0	0	0	0	0	1	6	0	2	5	1	0	k__Bacteria; p__Bacteroidetes; c__Bacteroidia; o__Bacteroidales; f__Prevotellaceae; g__Prevotella; s__
521073	1	0	0	0	0	0	1	0	1	0	1	0	1	0	0	0	0	0	0	0	0	1	k__Bacteria; p__Proteobacteria; c__Alphaproteobacteria; o__Rhizobiales; f__Rhizobiaceae; g__Agrobacterium; s__
318470	0	22	0	114	70	42	0	0	0	0	0	0	0	0	0	2	357	122	166	393	126	0	k__Bacteria; p__Firmicutes; c__Clostridia; o__Clostridiales; f__; g__; s__
187056	0	0	0	0	1	0	0	0	0	0	0	0	0	0	0	0	0	0	0	0	0	0	k__Bacteria; p__Firmicutes; c__Clostridia; o__Clostridiales; f__Ruminococcaceae; g__Ruminococcus; s__
593977	3	3	11	8	7	14	9	1	6	4	5	36	6	2	10	6	2	2	14	7	0	11	k__Bacteria; p__Firmicutes; c__Clostridia; o__Clostridiales; f__; g__; s__
206513	0	0	2	0	0	0	0	0	0	0	0	1	0	0	0	0	0	0	0	0	0	1	k__Bacteria; p__Firmicutes; c__Clostridia; o__Clostridiales; f__Ruminococcaceae; g__Oscillospira; s__
335003	1	0	0	0	1	0	0	0	0	0	0	0	1	0	0	0	0	1	1	2	3	0	k__Bacteria; p__Firmicutes; c__Clostridia; o__Clostridiales; f__; g__; s__
644244	0	1	0	0	1	0	0	0	0	0	0	0	0	0	0	0	0	0	0	0	0	0	k__Bacteria; p__Firmicutes; c__Clostridia; o__Clostridiales; f__Christensenellaceae; g__; s__
577674	0	1	0	0	0	0	0	0	0	0	0	0	0	0	0	0	0	0	0	0	0	0	k__Bacteria; p__Firmicutes; c__Clostridia; o__Clostridiales; f__; g__; s__
4355971	0	0	0	0	0	0	0	0	0	0	1	0	0	0	0	0	0	0	0	0	0	0	k__Bacteria; p__Firmicutes; c__Clostridia; o__Clostridiales; f__; g__; s__
4310677	0	0	0	0	0	31	0	0	10	25	0	1	0	0	0	30	35	0	0	0	0	0	k__Bacteria; p__Firmicutes; c__Clostridia; o__Clostridiales; f__Ruminococcaceae; g__; s__
730733	275	0	561	0	0	0	204	238	388	336	1	93	164	212	201	160	62	0	0	128	0	118	k__Bacteria; p__Bacteroidetes; c__Bacteroidia; o__Bacteroidales; f__Rikenellaceae; g__; s__
560505	0	7	0	0	0	0	0	0	0	0	0	0	0	0	0	0	0	1	3	0	0	0	k__Bacteria; p__Firmicutes; c__Clostridia; o__Clostridiales; f__Lachnospiraceae; g__Moryella; s__
114400	199	124	145	99	305	653	100	137	116	163	71	77	83	71	195	259	30	2	52	285	0	122	k__Bacteria; p__Firmicutes; c__Clostridia; o__Clostridiales; f__Ruminococcaceae; g__; s__
446135	34	29	55	23	36	30	27	8	22	26	21	30	27	43	17	17	26	16	28	11	12	16	k__Bacteria; p__Firmicutes; c__Clostridia; o__Clostridiales; f__Ruminococcaceae; g__Oscillospira; s__
341902	45	26	87	12	69	46	84	188	70	53	63	94	61	69	102	31	19	35	9	40	6	51	k__Bacteria; p__Firmicutes; c__Clostridia; o__Clostridiales; f__Ruminococcaceae; g__Oscillospira; s__
813277	0	87	0	47	33	48	0	0	0	0	0	0	0	0	0	42	37	43	64	54	60	0	k__Bacteria; p__Firmicutes; c__Clostridia; o__Clostridiales; f__Ruminococcaceae; g__; s__
196416	0	0	0	0	0	0	0	0	0	0	1	0	0	0	0	0	0	0	0	0	0	0	k__Bacteria; p__Proteobacteria; c__Alphaproteobacteria; o__Rhizobiales; f__Methylocystaceae; g__Methylopila; s__
197537	0	1	0	3	0	0	0	0	0	0	0	0	0	0	0	0	0	1	0	0	0	0	k__Bacteria; p__Bacteroidetes; c__Bacteroidia; o__Bacteroidales; f__Bacteroidaceae; g__Bacteroides; s__
581549	0	0	0	0	0	0	0	0	0	0	0	0	0	0	1	0	0	0	0	0	0	0	k__Bacteria; p__Firmicutes; c__Clostridia; o__Clostridiales; f__Lachnospiraceae; g__; s__
325786	1	0	0	0	1	0	0	0	0	1	0	2	0	0	0	0	1	0	0	2	0	0	k__Bacteria; p__Firmicutes; c__Clostridia; o__Clostridiales; f__; g__; s__
292215	0	0	0	0	0	0	0	0	1	0	0	0	1	0	0	0	0	1	0	0	0	0	k__Bacteria; p__Firmicutes; c__Clostridia; o__Clostridiales; f__; g__; s__
96459	0	0	0	0	0	0	1	1	1	0	0	0	0	0	0	0	0	0	0	0	0	1	k__Bacteria; p__Firmicutes; c__Clostridia; o__Clostridiales; f__Lachnospiraceae; g__; s__
511006	8	47	10	5	50	69	6	2	28	34	29	9	14	4	56	25	4	22	0	37	0	5	k__Bacteria; p__Firmicutes; c__Clostridia; o__Clostridiales; f__Clostridiaceae; g__Clostridium; s__
310407	0	0	1	0	0	0	0	0	1	0	0	0	1	0	0	0	0	0	0	0	0	0	k__Bacteria; p__Firmicutes; c__Clostridia; o__Clostridiales; f__; g__; s__
181990	0	0	0	0	0	0	0	0	0	1	0	0	0	0	0	0	0	0	0	0	0	0	k__Bacteria; p__Firmicutes; c__Clostridia; o__Clostridiales; f__Lachnospiraceae; g__Dorea; s__
355534	0	0	1	0	0	0	1	0	0	0	0	0	0	0	0	0	0	0	0	0	0	0	k__Bacteria; p__Firmicutes; c__Clostridia; o__Clostridiales; f__; g__; s__
576472	2947	2479	9681	4614	1839	4803	3113	3162	3379	2515	1974	3071	3015	3320	5895	5453	4310	3693	5696	1151	6400	3547	k__Bacteria; p__Bacteroidetes; c__Bacteroidia; o__Bacteroidales; f__Bacteroidaceae; g__5-7N15; s__
1857626	0	0	0	0	0	1	0	0	0	0	0	0	0	0	0	0	0	0	0	0	0	0	k__Bacteria; p__Firmicutes; c__Clostridia; o__Clostridiales; f__; g__; s__
355246	0	0	0	0	0	0	0	0	0	0	0	0	0	0	0	0	2	0	0	0	0	0	k__Bacteria; p__Bacteroidetes; c__Bacteroidia; o__Bacteroidales; f__[Odoribacteraceae]; g__Butyricimonas; s__
315975	0	0	1	0	0	0	1	0	0	0	0	0	0	2	0	0	0	0	0	0	0	0	k__Bacteria; p__Firmicutes; c__Clostridia; o__Clostridiales; f__; g__; s__
355249	0	0	2	13	9	0	0	1	0	0	0	13	4	13	0	0	0	0	0	0	0	5	k__Bacteria; p__Bacteroidetes; c__Bacteroidia; o__Bacteroidales; f__[Paraprevotellaceae]; g__Paraprevotella; s__
2438203	0	0	0	0	0	0	0	0	0	1	0	0	0	0	0	0	0	0	0	0	0	0	k__Bacteria; p__Firmicutes; c__Clostridia; o__Clostridiales; f__Lachnospiraceae; g__Roseburia; s__
298036	2	0	0	0	0	0	0	0	0	1	0	1	0	0	0	0	0	0	0	0	0	0	k__Bacteria; p__Firmicutes; c__Clostridia; o__Clostridiales; f__Ruminococcaceae; g__; s__
308426	0	0	0	0	0	1	0	0	0	1	0	0	0	0	0	0	0	0	0	0	0	0	k__Bacteria; p__Firmicutes; c__Clostridia; o__Clostridiales; f__Lachnospiraceae; g__; s__
100912	0	0	0	0	0	0	0	0	0	0	0	0	0	0	0	0	1	174	451	0	0	0	k__Bacteria; p__Bacteroidetes; c__Bacteroidia; o__Bacteroidales; f__[Paraprevotellaceae]; g__YRC22; s__
196134	0	0	0	0	0	0	0	0	0	0	0	0	0	0	0	0	0	0	0	0	0	1	k__Bacteria; p__Firmicutes; c__Clostridia; o__Clostridiales; f__; g__; s__
324283	0	0	5	0	0	0	0	1	0	0	0	1	1	1	3	0	0	0	0	0	0	1	k__Bacteria; p__Bacteroidetes; c__Bacteroidia; o__Bacteroidales; f__Prevotellaceae; g__Prevotella; s__
82965	0	3	0	0	0	0	0	0	0	0	0	0	0	0	0	0	0	0	0	0	0	0	k__Bacteria; p__Bacteroidetes; c__Bacteroidia; o__Bacteroidales; f__Prevotellaceae; g__Prevotella; s__
175037	21	5	50	22	25	0	25	37	43	62	43	35	36	25	19	12	4	0	10	5	10	22	k__Bacteria; p__Firmicutes; c__Clostridia; o__Clostridiales; f__Christensenellaceae; g__; s__
315220	0	0	1	1	0	0	0	0	0	0	0	2	0	0	1	1	0	10	4	0	0	0	k__Bacteria; p__Firmicutes; c__Clostridia; o__Clostridiales; f__Clostridiaceae; g__Clostridium; s__
194693	0	0	0	0	0	0	0	0	0	0	0	0	1	0	0	0	0	0	0	0	0	0	k__Bacteria; p__Firmicutes; c__Clostridia; o__Clostridiales; f__Lachnospiraceae; g__Coprococcus; s__
560906	16	0	2	0	17	7	3	0	0	0	0	26	1	29	0	2	15	0	4	21	0	0	k__Bacteria; p__Firmicutes; c__Clostridia; o__Clostridiales; f__; g__; s__
1084950	0	0	0	0	0	0	1	0	0	0	1	0	2	0	0	0	0	0	0	0	0	0	k__Bacteria; p__Proteobacteria; c__Alphaproteobacteria; o__Rhizobiales; f__Methylobacteriaceae; g__; s__
334661	2	0	0	0	0	0	11	5	2	0	1	0	12	5	8	1	0	0	0	2	0	23	k__Bacteria; p__Firmicutes; c__Clostridia; o__Clostridiales; f__Lachnospiraceae; g__; s__
582691	0	0	1	0	0	0	0	0	0	0	0	0	0	0	0	0	0	0	0	0	0	0	k__Bacteria; p__Firmicutes; c__Clostridia; o__Clostridiales; f__Clostridiaceae; g__; s__
523731	0	1	0	1	7	0	0	0	0	0	0	0	0	0	0	3	50	40	64	2	10	0	k__Bacteria; p__Firmicutes; c__Clostridia; o__Clostridiales; f__Lachnospiraceae; g__Coprococcus; s__
319709	0	0	0	0	0	0	0	0	0	0	0	0	0	0	0	0	1	0	0	0	0	0	k__Bacteria; p__Firmicutes; c__Clostridia; o__Clostridiales; f__; g__; s__
745883	0	0	0	0	0	0	0	0	0	0	0	0	0	0	0	0	0	142	0	0	0	0	k__Bacteria; p__Bacteroidetes; c__Bacteroidia; o__Bacteroidales; f__Prevotellaceae; g__Prevotella; s__
555204	0	0	0	0	0	0	0	0	0	0	0	1	0	0	0	0	0	2	0	9	0	1	k__Bacteria; p__Bacteroidetes; c__Bacteroidia; o__Bacteroidales; f__[Paraprevotellaceae]; g__YRC22; s__
588414	0	0	0	0	0	0	1	0	0	0	0	0	0	0	0	0	0	0	0	0	0	0	k__Bacteria; p__Firmicutes; c__Clostridia; o__Clostridiales; f__Lachnospiraceae; g__Coprococcus; s__
1092802	1	0	0	0	0	0	0	1	0	0	0	0	1	0	0	0	0	0	0	0	0	0	k__Bacteria; p__Bacteroidetes; c__Bacteroidia; o__Bacteroidales; f__; g__; s__
515308	102	598	29	233	1425	362	136	73	188	152	38	102	150	164	43	352	240	751	747	158	2	154	k__Bacteria; p__Firmicutes; c__Clostridia; o__Clostridiales; f__Ruminococcaceae; g__; s__
347529	54	114	131	189	190	102	36	1	26	25	29	27	23	53	20	13	405	379	181	281	56	18	k__Bacteria; p__Firmicutes; c__Bacilli; o__Turicibacterales; f__Turicibacteraceae; g__Turicibacter; s__
4316569	5	0	1	0	0	0	2	1	1	3	1	9	8	1	2	0	0	0	0	0	0	4	k__Bacteria; p__Firmicutes; c__Clostridia; o__Clostridiales; f__Lachnospiraceae; g__; s__
4300310	0	0	0	0	0	0	0	0	0	0	0	0	0	0	0	0	1	0	1	0	0	0	k__Bacteria; p__Firmicutes; c__Clostridia; o__Clostridiales; f__Clostridiaceae; g__; s__
181193	0	0	0	0	0	0	0	0	0	0	0	0	0	0	0	0	2	1	0	0	0	0	k__Bacteria; p__Firmicutes; c__Clostridia; o__Clostridiales; f__Lachnospiraceae; g__; s__
348703	0	0	0	0	0	0	0	0	0	0	0	0	0	0	0	0	0	7	0	1	0	0	k__Bacteria; p__Firmicutes; c__Clostridia; o__Clostridiales; f__Ruminococcaceae; g__; s__
297315	19	0	31	0	13	1	29	13	35	17	38	34	31	38	52	0	0	0	0	0	0	35	k__Bacteria; p__Firmicutes; c__Clostridia; o__Clostridiales; f__[Mogibacteriaceae]; g__; s__
780650	0	1	14	3	3	1	1	2	2	2	1	3	3	3	6	2	4	5	3	4	4	1	k__Bacteria; p__Firmicutes; c__Clostridia; o__Clostridiales; f__Clostridiaceae; g__; s__
3007575	0	0	0	0	0	0	0	1	1	2	1	1	0	1	0	0	0	0	0	0	0	0	k__Bacteria; p__Firmicutes; c__Clostridia; o__Clostridiales; f__; g__; s__
646499	0	0	0	0	0	0	0	4	0	0	0	2	0	1	0	0	0	1	1	2	0	0	k__Bacteria; p__Firmicutes; c__Clostridia; o__Clostridiales; f__; g__; s__
563439	0	0	0	0	0	0	0	0	0	0	0	0	0	0	0	0	0	0	1	0	0	0	k__Bacteria; p__Firmicutes; c__Clostridia; o__Clostridiales; f__[Mogibacteriaceae]; g__Mogibacterium; s__
4440297	0	0	0	0	0	0	0	0	0	0	0	0	0	0	0	1	0	0	0	0	0	0	k__Bacteria; p__Firmicutes; c__Clostridia; o__Clostridiales; f__Ruminococcaceae; g__; s__
578457	1	1	2	1	0	1	1	1	2	1	3	3	0	1	2	0	2	3	2	1	0	2	k__Bacteria; p__Firmicutes; c__Clostridia; o__Clostridiales; f__Lachnospiraceae; g__; s__
294440	2	0	9	0	0	1	2	1	7	2	0	1	0	3	7	0	0	0	0	0	0	1	k__Bacteria; p__Firmicutes; c__Clostridia; o__Clostridiales; f__Lachnospiraceae; g__; s__
4422556	610	498	1524	269	348	1157	869	1269	1370	831	276	944	851	419	298	729	481	329	460	274	134	1140	k__Bacteria; p__Firmicutes; c__Clostridia; o__Clostridiales; f__Lachnospiraceae; g__; s__
530379	0	1	0	1	0	2	1	2	3	3	1	2	0	3	4	0	1	3	1	0	1	4	k__Bacteria; p__Firmicutes; c__Clostridia; o__Clostridiales; f__Lachnospiraceae; g__; s__
2256425	62	48	89	0	45	44	37	5	24	39	42	40	60	56	52	1	67	0	4	40	0	34	k__Bacteria; p__Firmicutes; c__Clostridia; o__Clostridiales; f__Christensenellaceae; g__; s__
327383	0	1	0	2	0	2	0	1	2	0	1	0	2	2	2	0	1	1	4	2	0	0	k__Bacteria; p__Firmicutes; c__Clostridia; o__Clostridiales; f__Ruminococcaceae; g__; s__
550485	3	0	3	0	0	0	16	2	12	10	7	17	9	8	2	0	0	0	0	0	0	7	k__Bacteria; p__Firmicutes; c__Clostridia; o__Clostridiales; f__Ruminococcaceae; g__; s__
351898	0	0	0	0	0	0	9	0	0	1	0	0	6	2	0	0	0	0	0	0	0	1	k__Bacteria; p__Firmicutes; c__Clostridia; o__Clostridiales; f__Ruminococcaceae; g__; s__
4358599	1	0	0	1	8	13	0	0	0	0	1	0	0	0	0	233	858	615	262	108	5	0	k__Bacteria; p__Bacteroidetes; c__Bacteroidia; o__Bacteroidales; f__S24-7; g__; s__
520385	3	3	1	0	1	5	0	0	0	2	0	2	1	0	1	1	5	7	2	0	1	1	k__Bacteria; p__Firmicutes; c__Clostridia; o__Clostridiales; f__Ruminococcaceae; g__; s__
308957	9	0	10	9	4	7	2	0	2	6	1	5	0	0	12	6	1	1	3	1	5	0	k__Bacteria; p__Bacteroidetes; c__Bacteroidia; o__Bacteroidales; f__Rikenellaceae; g__; s__
297182	0	0	0	0	0	0	0	0	0	0	1	0	0	0	0	0	0	0	0	0	0	0	k__Bacteria; p__Firmicutes; c__Clostridia; o__Clostridiales; f__Lachnospiraceae; g__Dorea; s__
203934	0	0	0	0	0	0	0	0	0	0	0	0	0	0	1	0	0	1	0	0	0	0	k__Bacteria; p__Bacteroidetes; c__Bacteroidia; o__Bacteroidales; f__; g__; s__
578857	10	63	32	71	41	53	10	8	16	8	11	10	5	24	27	21	113	136	49	49	11	14	k__Bacteria; p__Firmicutes; c__Clostridia; o__Clostridiales; f__Lachnospiraceae; g__Coprococcus; s__
166099	0	0	0	0	0	0	0	0	0	0	0	0	0	0	0	0	0	0	0	0	1	0	k__Bacteria; p__Firmicutes; c__Clostridia; o__Clostridiales; f__; g__; s__
288889	0	75	48	19	14	58	61	67	177	16	16	53	11	53	86	8	12	26	0	37	9	37	k__Bacteria; p__Bacteroidetes; c__Bacteroidia; o__Bacteroidales; f__Bacteroidaceae; g__5-7N15; s__
3641384	0	0	0	0	0	0	0	0	0	0	0	0	1	0	0	0	0	0	0	1	0	0	k__Bacteria; p__Firmicutes; c__Clostridia; o__Clostridiales; f__Clostridiaceae; g__Clostridium; s__
522702	1	0	22	0	0	0	10	2	11	5	8	2	23	10	6	0	0	0	1	0	0	12	k__Bacteria; p__Verrucomicrobia; c__Verruco-5; o__WCHB1-41; f__RFP12; g__; s__
244436	0	1	5	2	0	0	0	3	6	3	0	0	4	1	1	0	0	0	0	0	0	10	k__Bacteria; p__Cyanobacteria; c__4C0d-2; o__YS2; f__; g__; s__
3829957	6	17	6	91	14	184	2	2	0	0	4	0	19	1	1	16	62	83	74	13	8	3	k__Bacteria; p__Proteobacteria; c__Gammaproteobacteria; o__Enterobacteriales; f__Enterobacteriaceae; g__; s__
559302	0	0	4	0	2	0	0	3	4	2	2	4	0	3	2	0	0	0	1	1	0	3	k__Bacteria; p__Firmicutes; c__Clostridia; o__Clostridiales; f__; g__; s__
295935	1	2	4	3	1	19	3	1	2	4	1	1	2	0	1	4	8	3	3	2	2	4	k__Bacteria; p__Firmicutes; c__Clostridia; o__Clostridiales; f__; g__; s__
4365940	28	1	70	0	0	0	47	16	57	34	30	54	38	66	3	0	7	1	0	9	0	0	k__Bacteria; p__Firmicutes; c__Clostridia; o__Clostridiales; f__Ruminococcaceae; g__; s__
328569	0	0	1	1	0	1	0	0	0	0	0	4	0	1	0	0	0	0	0	0	0	0	k__Bacteria; p__Firmicutes; c__Clostridia; o__Clostridiales; f__; g__; s__
245423	0	0	0	0	0	0	0	0	0	0	0	0	0	0	0	0	0	0	0	0	0	1	k__Bacteria; p__Bacteroidetes; c__Bacteroidia; o__Bacteroidales; f__; g__; s__
345362	0	0	0	0	0	1	0	0	0	0	0	0	1	0	0	1	0	1	0	0	1	0	k__Bacteria; p__Proteobacteria; c__Gammaproteobacteria; o__Enterobacteriales; f__Enterobacteriaceae; g__; s__
586322	0	0	0	0	0	0	0	0	0	0	1	0	0	0	0	0	0	0	0	0	0	0	k__Bacteria; p__Bacteroidetes; c__Bacteroidia; o__Bacteroidales; f__; g__; s__
4296496	0	0	0	1	0	0	0	0	0	0	0	0	0	0	0	0	0	0	0	0	0	0	k__Bacteria; p__Firmicutes; c__Clostridia; o__Clostridiales; f__; g__; s__
335793	0	0	1	0	0	0	1	0	0	0	0	0	0	0	0	0	0	0	0	0	0	6	k__Bacteria; p__TM7; c__TM7-3; o__CW040; f__F16; g__; s__
99547	0	0	13	0	1	0	1	0	7	0	4	2	3	1	1	0	0	0	0	0	0	7	k__Bacteria; p__Verrucomicrobia; c__Verruco-5; o__WCHB1-41; f__RFP12; g__; s__
196800	0	1	1	2	0	1	0	0	0	0	0	0	0	0	1	0	1	0	0	0	0	2	k__Bacteria; p__Bacteroidetes; c__Bacteroidia; o__Bacteroidales; f__Prevotellaceae; g__Prevotella; s__
278879	0	0	1	0	0	0	0	0	0	0	0	0	0	0	0	0	0	0	0	0	0	0	k__Bacteria; p__Firmicutes; c__Clostridia; o__Clostridiales; f__Ruminococcaceae; g__; s__
708190	3	0	0	0	0	0	2	0	0	1	0	0	0	0	0	0	0	0	0	0	0	0	k__Bacteria; p__Firmicutes; c__Clostridia; o__Clostridiales; f__Ruminococcaceae; g__Oscillospira; s__
107450	11	0	9	0	0	0	56	7	18	15	24	3	22	36	73	0	0	0	0	0	0	49	k__Bacteria; p__Firmicutes; c__Clostridia; o__Clostridiales; f__Ruminococcaceae; g__; s__
290211	0	0	0	0	0	0	0	0	0	0	0	0	0	0	0	0	1	1	0	0	1	0	k__Bacteria; p__Firmicutes; c__Clostridia; o__Clostridiales; f__Clostridiaceae; g__; s__
166896	0	0	0	0	0	0	0	0	0	0	0	0	0	0	0	1	0	0	0	0	0	0	k__Bacteria; p__Firmicutes; c__Clostridia; o__Clostridiales; f__Clostridiaceae; g__Clostridium; s__
333300	19	0	74	0	0	1	12	32	36	23	23	70	28	50	18	0	2	0	0	0	0	62	k__Bacteria; p__Firmicutes; c__Clostridia; o__Clostridiales; f__Lachnospiraceae; g__; s__
315683	4	0	1	1	1	0	6	0	2	3	4	4	3	5	3	0	0	1	1	0	2	10	k__Bacteria; p__Firmicutes; c__Clostridia; o__Clostridiales; f__Clostridiaceae; g__Clostridium; s__
229348	1	0	0	0	0	0	0	0	0	0	0	0	0	0	0	0	0	0	0	0	0	0	k__Bacteria; p__Firmicutes; c__Clostridia; o__Clostridiales; f__; g__; s__
297266	392	510	32	2518	669	1272	53	242	45	47	91	115	45	75	139	597	197	569	426	822	412	87	k__Bacteria; p__Bacteroidetes; c__Bacteroidia; o__Bacteroidales; f__Rikenellaceae; g__; s__
357305	0	0	0	0	0	0	0	0	0	0	0	0	0	0	0	0	0	1	0	0	0	0	k__Bacteria; p__Bacteroidetes; c__Bacteroidia; o__Bacteroidales; f__S24-7; g__; s__
2963287	17	9	35	7	14	38	13	8	30	18	24	18	16	14	14	8	8	0	15	12	0	8	k__Bacteria; p__Firmicutes; c__Clostridia; o__Clostridiales; f__Christensenellaceae; g__; s__
523811	0	0	2	1	17	3	1	0	4	3	0	1	1	3	1	4	105	48	9	6	15	2	k__Bacteria; p__Firmicutes; c__Clostridia; o__Clostridiales; f__; g__; s__
176094	0	0	0	0	0	0	0	0	0	0	0	0	0	0	0	0	1	0	1	0	0	0	k__Bacteria; p__Firmicutes; c__Clostridia; o__Clostridiales; f__Ruminococcaceae; g__Ruminococcus; s__
305394	1	0	0	0	0	1	0	3	0	0	0	3	0	1	0	0	0	0	0	1	0	3	k__Bacteria; p__Firmicutes; c__Clostridia; o__Clostridiales; f__Ruminococcaceae; g__; s__
518055	0	1	1	0	0	0	0	0	0	1	0	1	0	0	0	0	1	0	1	0	0	1	k__Bacteria; p__Firmicutes; c__Clostridia; o__Clostridiales; f__Ruminococcaceae; g__; s__
297798	0	0	0	0	0	0	0	1	0	0	0	1	0	0	1	0	0	0	1	0	1	1	k__Bacteria; p__Firmicutes; c__Clostridia; o__Clostridiales; f__Ruminococcaceae; g__; s__
531374	1	1	2	0	0	2	1	0	1	0	1	0	1	0	1	0	1	0	1	0	0	0	k__Bacteria; p__Firmicutes; c__Clostridia; o__Clostridiales; f__Peptostreptococcaceae; g__; s__
346720	1	0	12	0	33	0	16	1	22	16	62	94	25	28	9	1	0	0	0	18	0	2	k__Bacteria; p__Firmicutes; c__Clostridia; o__Clostridiales; f__Ruminococcaceae; g__; s__
839964	4	11	12	6	39	30	3	0	13	1	5	11	2	2	7	16	180	14	52	15	10	5	k__Bacteria; p__Firmicutes; c__Clostridia; o__Clostridiales; f__Ruminococcaceae; g__Oscillospira; s__
301547	190	183	513	3745	9	0	276	115	196	170	299	177	170	448	440	40	61	1050	222	205	2	54	k__Bacteria; p__Firmicutes; c__Clostridia; o__Clostridiales; f__Ruminococcaceae; g__; s__
341111	1	4	1	5	10	0	2	1	6	4	4	0	0	5	10	1	3	1	0	14	0	1	k__Bacteria; p__Cyanobacteria; c__4C0d-2; o__YS2; f__; g__; s__
581014	0	0	1	0	1	0	0	0	0	1	0	0	0	0	0	0	1	4	0	0	1	0	k__Bacteria; p__Firmicutes; c__Clostridia; o__Clostridiales; f__Lachnospiraceae; g__; s__
414089	16	0	68	0	0	0	38	1	35	30	5	14	93	29	10	0	0	0	0	0	0	28	k__Bacteria; p__Firmicutes; c__Clostridia; o__Clostridiales; f__Ruminococcaceae; g__; s__
739800	0	1	0	0	3	0	0	0	3	0	1	0	0	9	0	2	0	0	0	0	0	0	k__Bacteria; p__Cyanobacteria; c__4C0d-2; o__YS2; f__; g__; s__
295768	0	1	1	0	0	0	0	1	1	2	1	1	0	0	1	0	3	0	0	0	3	1	k__Bacteria; p__Actinobacteria; c__Coriobacteriia; o__Coriobacteriales; f__Coriobacteriaceae; g__; s__
198757	0	0	0	0	0	0	0	0	0	0	0	0	0	0	0	0	0	0	0	1	0	0	k__Bacteria; p__Firmicutes; c__Clostridia; o__Clostridiales; f__Ruminococcaceae; g__; s__
290144	0	0	0	0	0	0	1	0	0	0	1	1	0	0	1	0	0	0	0	0	0	0	k__Bacteria; p__TM7; c__TM7-3; o__CW040; f__F16; g__; s__
299095	91	0	469	0	2	0	214	0	251	115	173	343	96	455	52	1	2	0	0	3	0	9	k__Bacteria; p__Verrucomicrobia; c__Verruco-5; o__WCHB1-41; f__RFP12; g__; s__
708680	4	1	4	10	3	1	5	5	14	15	7	2	13	8	10	1	13	7	219	0	6	3	k__Bacteria; p__Firmicutes; c__Clostridia; o__Clostridiales; f__Lachnospiraceae; g__; s__
149335	0	3	0	2	0	1	0	0	0	0	0	0	0	0	0	1	1	4	4	0	0	0	k__Bacteria; p__Firmicutes; c__Clostridia; o__Clostridiales; f__Veillonellaceae; g__Mitsuokella; s__
294064	4	3	36	11	4	93	25	0	7	1	10	14	17	21	0	27	0	0	3	23	0	0	k__Bacteria; p__Firmicutes; c__Clostridia; o__Clostridiales; f__; g__; s__
851865	0	0	0	0	0	0	0	0	0	0	1	0	0	0	0	0	0	0	0	0	0	1	k__Bacteria; p__Firmicutes; c__Clostridia; o__Clostridiales; f__Ruminococcaceae; g__Faecalibacterium; s__prausnitzii
827376	0	0	0	0	0	0	0	0	0	0	0	1	0	0	0	0	0	0	0	0	0	0	k__Bacteria; p__Firmicutes; c__Clostridia; o__Clostridiales; f__; g__; s__
340484	5	0	26	0	7	0	3	3	6	10	3	4	1	5	10	0	0	0	0	0	0	3	k__Bacteria; p__Firmicutes; c__Clostridia; o__Clostridiales; f__Ruminococcaceae; g__; s__
4421995	0	0	0	0	2	0	0	0	0	0	0	0	0	0	0	0	0	1	1	0	0	0	k__Bacteria; p__Firmicutes; c__Clostridia; o__Clostridiales; f__; g__; s__
655793	0	0	0	0	0	0	1	0	0	0	0	0	0	1	2	0	0	0	0	0	0	0	k__Bacteria; p__Firmicutes; c__Clostridia; o__Clostridiales; f__Ruminococcaceae; g__Oscillospira; s__
412392	0	0	0	0	0	0	0	0	0	0	0	0	0	0	0	0	0	1	0	0	0	0	k__Bacteria; p__Proteobacteria; c__Betaproteobacteria; o__Burkholderiales; f__Comamonadaceae; g__; s__
332143	19	0	39	0	0	0	33	63	89	33	18	21	21	32	34	0	0	0	0	0	0	39	k__Bacteria; p__Firmicutes; c__Erysipelotrichi; o__Erysipelotrichales; f__Erysipelotrichaceae; g__; s__
304924	4	1	3	10	1	9	4	13	13	11	13	4	12	15	14	3	2	2	8	7	0	6	k__Bacteria; p__Firmicutes; c__Clostridia; o__Clostridiales; f__; g__; s__
293819	27	2	34	1	1	5	25	11	136	8	4	30	7	4	2	2	1	0	1	1	0	45	k__Bacteria; p__Firmicutes; c__Clostridia; o__Clostridiales; f__Lachnospiraceae; g__; s__
293818	0	0	0	0	0	0	0	0	0	0	0	1	1	0	0	0	0	0	0	0	0	0	k__Bacteria; p__Firmicutes; c__Clostridia; o__Clostridiales; f__Ruminococcaceae; g__; s__
2822804	0	0	0	0	0	0	0	0	1	0	0	0	0	1	0	0	0	0	0	0	0	0	k__Bacteria; p__Firmicutes; c__Erysipelotrichi; o__Erysipelotrichales; f__Erysipelotrichaceae; g__[Eubacterium]; s__
335644	0	0	1	0	0	0	1	1	1	0	1	1	0	0	1	1	1	2	0	1	0	0	k__Bacteria; p__Firmicutes; c__Clostridia; o__Clostridiales; f__; g__; s__
106054	0	0	0	0	0	0	2	0	4	1	0	0	2	2	1	0	0	0	1	0	0	1	k__Bacteria; p__Verrucomicrobia; c__Verruco-5; o__WCHB1-41; f__RFP12; g__; s__
198532	0	0	0	6	0	0	0	0	0	0	0	0	0	0	0	0	3	0	6	4	3	0	k__Bacteria; p__Firmicutes; c__Clostridia; o__Clostridiales; f__Lachnospiraceae; g__Blautia; s__
546619	0	0	0	0	0	0	0	0	1	1	4	2	1	1	1	0	0	0	0	0	0	0	k__Bacteria; p__Firmicutes; c__Clostridia; o__Clostridiales; f__Clostridiaceae; g__Clostridium; s__
298302	26	2	43	10	9	2	18	15	34	21	35	39	29	35	16	4	2	1	8	4	1	30	k__Bacteria; p__Firmicutes; c__Clostridia; o__Clostridiales; f__Ruminococcaceae; g__; s__
211472	0	0	1	0	0	0	0	0	0	0	0	0	0	0	0	0	0	0	0	0	0	0	k__Bacteria; p__Firmicutes; c__Clostridia; o__Clostridiales; f__Ruminococcaceae; g__; s__
362997	0	0	0	3	0	1	0	0	0	0	0	0	0	0	0	0	0	0	0	1	0	0	k__Bacteria; p__Bacteroidetes; c__Bacteroidia; o__Bacteroidales; f__Bacteroidaceae; g__Bacteroides; s__uniformis
352560	0	1	0	0	0	0	1	2	0	0	0	1	0	0	0	0	0	0	0	0	0	0	k__Bacteria; p__Firmicutes; c__Clostridia; o__Clostridiales; f__Lachnospiraceae; g__; s__
340514	2	0	0	0	8	0	0	0	0	0	0	0	0	0	0	0	0	0	0	0	0	0	k__Bacteria; p__Cyanobacteria; c__4C0d-2; o__YS2; f__; g__; s__
4395677	0	0	1	0	0	0	0	0	0	0	0	0	0	0	0	0	0	0	0	0	0	0	k__Bacteria; p__Firmicutes; c__Clostridia; o__Clostridiales; f__Lachnospiraceae; g__Dorea; s__
322840	0	0	1	1	0	1	0	0	0	0	1	0	0	0	0	0	0	1	2	0	0	0	k__Bacteria; p__Firmicutes; c__Clostridia; o__Clostridiales; f__; g__; s__
518699	2	1	2	0	1	3	1	3	2	1	1	4	2	1	3	0	1	2	0	0	0	1	k__Bacteria; p__Firmicutes; c__Clostridia; o__Clostridiales; f__Ruminococcaceae; g__; s__
568118	7	1	32	5	11	8	9	8	7	7	3	4	9	9	29	6	2	1	2	2	0	8	k__Bacteria; p__Bacteroidetes; c__Bacteroidia; o__Bacteroidales; f__Prevotellaceae; g__Prevotella; s__copri
45610	0	0	0	0	0	0	0	0	1	0	2	0	1	0	0	0	1	0	2	0	0	0	k__Bacteria; p__Firmicutes; c__Clostridia; o__Clostridiales; f__Ruminococcaceae; g__; s__
320395	0	0	0	0	0	1	0	0	0	0	0	0	0	0	0	0	0	0	0	0	0	0	k__Bacteria; p__Bacteroidetes; c__Bacteroidia; o__Bacteroidales; f__Bacteroidaceae; g__Bacteroides; s__
589450	226	5	113	15	12	10	255	1221	367	243	421	139	260	97	215	2	1	12	2	15	0	181	k__Bacteria; p__Firmicutes; c__Clostridia; o__Clostridiales; f__Clostridiaceae; g__; s__
193213	0	0	0	0	0	0	0	1	0	1	2	1	0	1	0	0	1	0	0	0	0	0	k__Bacteria; p__Firmicutes; c__Clostridia; o__Clostridiales; f__Lachnospiraceae; g__; s__
255199	1	0	3	0	0	0	0	2	0	3	3	0	0	3	3	0	0	0	0	0	0	2	k__Bacteria; p__Firmicutes; c__Clostridia; o__Clostridiales; f__; g__; s__
4368466	0	0	0	0	0	0	0	0	0	1	0	0	1	0	0	0	0	0	0	0	0	0	k__Bacteria; p__Firmicutes; c__Clostridia; o__Clostridiales; f__[Mogibacteriaceae]; g__; s__
295427	4	0	8	0	0	0	6	2	12	4	0	6	0	4	5	0	0	0	0	0	0	1	k__Bacteria; p__Firmicutes; c__Clostridia; o__Clostridiales; f__; g__; s__
196599	1	0	0	1	0	0	2	3	2	5	3	0	2	1	4	0	2	1	0	3	0	2	k__Bacteria; p__Firmicutes; c__Clostridia; o__Clostridiales; f__; g__; s__
1110312	5	43	24	75	70	41	8	46	23	9	9	12	3	5	4	37	95	182	168	218	76	14	k__Bacteria; p__Firmicutes; c__Clostridia; o__Clostridiales; f__; g__; s__
291946	1	4	0	17	28	37	0	1	1	0	5	0	0	0	0	3	1	1	2	2	0	0	k__Bacteria; p__Cyanobacteria; c__4C0d-2; o__YS2; f__; g__; s__
826624	0	13	0	8	17	11	0	0	0	0	1	1	0	0	0	2	13	51	33	38	22	0	k__Bacteria; p__Firmicutes; c__Clostridia; o__Clostridiales; f__; g__; s__
331303	5	0	13	0	0	0	6	3	11	10	2	2	18	1	8	0	0	0	0	0	0	6	k__Bacteria; p__Firmicutes; c__Clostridia; o__Clostridiales; f__; g__; s__
512682	0	1	0	1	1	1	0	0	0	0	0	0	0	0	0	0	0	0	0	0	0	0	k__Bacteria; p__Firmicutes; c__Clostridia; o__Clostridiales; f__Lachnospiraceae; g__Blautia; s__
4479762	0	0	0	0	0	0	0	0	0	0	0	0	0	0	1	0	0	0	0	0	0	0	k__Bacteria; p__Actinobacteria; c__Actinobacteria; o__Actinomycetales; f__Williamsiaceae; g__Williamsia; s__serinedens
191803	0	0	0	2	1	0	0	0	0	0	1	0	0	0	0	1	1	0	2	0	0	1	k__Bacteria; p__Firmicutes; c__Clostridia; o__Clostridiales; f__Clostridiaceae; g__; s__
274406	0	0	1	0	0	0	0	0	0	0	0	0	0	0	0	0	0	0	0	0	0	1	k__Bacteria; p__Firmicutes; c__Clostridia; o__Clostridiales; f__; g__; s__
317045	0	0	0	0	0	0	0	0	0	0	0	0	0	0	1	0	0	0	0	0	0	0	k__Bacteria; p__Firmicutes; c__Clostridia; o__Clostridiales; f__; g__; s__
368849	0	0	0	0	0	0	0	0	0	0	0	0	0	0	0	1	0	0	0	0	0	0	k__Bacteria; p__Proteobacteria; c__Gammaproteobacteria; o__Enterobacteriales; f__Enterobacteriaceae; g__; s__
196753	0	0	0	1	0	0	0	0	0	0	0	0	0	0	0	0	1	0	0	0	0	0	k__Bacteria; p__Firmicutes; c__Clostridia; o__Clostridiales; f__Clostridiaceae; g__; s__
4340745	0	1	0	1	0	1	0	0	0	0	0	0	0	0	0	0	1	1	0	0	0	0	k__Bacteria; p__Firmicutes; c__Clostridia; o__Clostridiales; f__Lachnospiraceae; g__; s__
1053775	1	0	0	0	0	0	1	0	0	0	0	0	1	0	0	0	0	0	0	0	0	0	k__Bacteria; p__Proteobacteria; c__Alphaproteobacteria; o__Rhizobiales; f__Hyphomicrobiaceae; g__Devosia; s__
4435303	7	0	1	0	0	0	2	12	49	1	57	3	2	207	0	4	0	0	0	0	0	0	k__Bacteria; p__Proteobacteria; c__Alphaproteobacteria; o__RF32; f__; g__; s__
4435305	26	9	102	19	47	4	68	103	36	53	82	59	42	63	171	1	44	19	30	12	7	42	k__Bacteria; p__Firmicutes; c__Clostridia; o__Clostridiales; f__Ruminococcaceae; g__; s__
576919	0	0	0	0	0	0	0	0	0	0	0	0	0	0	0	1	0	0	0	0	0	0	k__Bacteria; p__Firmicutes; c__Clostridia; o__Clostridiales; f__Ruminococcaceae; g__Ruminococcus; s__
4435308	54	24	109	78	55	55	121	8	27	28	87	53	56	90	23	57	1	0	6	193	10	15	k__Bacteria; p__Firmicutes; c__Clostridia; o__Clostridiales; f__Ruminococcaceae; g__; s__
4319108	0	0	3	1	0	0	0	1	0	2	2	0	2	0	0	0	0	0	0	0	0	1	k__Bacteria; p__Firmicutes; c__Clostridia; o__Clostridiales; f__Ruminococcaceae; g__; s__
180825	0	0	0	0	0	0	0	1	0	0	0	0	1	0	0	0	0	0	0	0	0	0	k__Bacteria; p__Bacteroidetes; c__Bacteroidia; o__Bacteroidales; f__Prevotellaceae; g__Prevotella; s__copri
528722	162	205	250	221	31	65	188	42	171	73	185	155	127	321	548	305	94	1275	66	89	494	75	k__Bacteria; p__Firmicutes; c__Clostridia; o__Clostridiales; f__Ruminococcaceae; g__; s__
567641	123	232	145	505	214	253	108	58	55	64	78	22	199	135	277	169	408	179	107	374	560	102	k__Bacteria; p__Firmicutes; c__Clostridia; o__Clostridiales; f__; g__; s__
846477	0	2	0	17	3	24	1	0	0	1	0	0	0	0	1	22	28	87	76	16	21	0	k__Bacteria; p__Firmicutes; c__Clostridia; o__Clostridiales; f__Lachnospiraceae; g__; s__
346107	0	0	0	0	0	0	0	0	2	0	0	0	0	0	0	0	0	0	0	0	0	0	k__Bacteria; p__Actinobacteria; c__Coriobacteriia; o__Coriobacteriales; f__Coriobacteriaceae; g__; s__
4323871	0	0	0	0	0	0	0	0	0	0	0	0	0	0	1	0	0	0	0	0	0	0	k__Bacteria; p__Proteobacteria; c__Alphaproteobacteria; o__Rhizobiales; f__Methylobacteriaceae; g__Methylobacterium; s__komagatae
321606	10	0	20	1	20	0	7	0	1	0	0	15	0	5	1	2	11	12	0	1	0	0	k__Bacteria; p__Verrucomicrobia; c__Verrucomicrobiae; o__Verrucomicrobiales; f__Verrucomicrobiaceae; g__Akkermansia; s__
528725	2	11	8	4	2	2	6	1	0	2	3	4	4	5	6	1	0	11	13	0	10	4	k__Bacteria; p__Firmicutes; c__Clostridia; o__Clostridiales; f__Ruminococcaceae; g__; s__
2954730	0	0	0	0	0	0	0	0	0	0	1	0	0	1	0	0	0	0	0	0	0	0	k__Bacteria; p__Proteobacteria; c__Alphaproteobacteria; o__Rhizobiales; f__Rhizobiaceae; g__Agrobacterium; s__
758884	0	1	0	0	1	0	0	0	0	0	0	0	0	0	0	0	0	0	6	1	0	0	k__Bacteria; p__Firmicutes; c__Clostridia; o__Clostridiales; f__; g__; s__
233993	0	0	0	0	0	0	0	0	0	0	0	0	0	0	0	0	1	1	0	0	0	0	k__Bacteria; p__Firmicutes; c__Clostridia; o__Clostridiales; f__Lachnospiraceae; g__; s__
1084045	26	0	1	2	0	0	13	0	4	2	7	8	10	2	7	1	0	0	1	2	12	2	k__Bacteria; p__Firmicutes; c__Bacilli; o__Bacillales; f__Planococcaceae; g__Lysinibacillus; s__
572476	0	0	0	34	9	243	0	0	0	0	0	0	0	0	0	2	3	0	0	28	0	0	k__Bacteria; p__Bacteroidetes; c__Bacteroidia; o__Bacteroidales; f__Bacteroidaceae; g__Bacteroides; s__uniformis
109414	0	0	0	0	0	0	0	0	1	0	0	0	0	0	0	0	0	0	0	0	0	0	k__Bacteria; p__Proteobacteria; c__Gammaproteobacteria; o__Pasteurellales; f__Pasteurellaceae; g__Aggregatibacter; s__
4326861	0	0	0	0	0	0	1	0	0	0	0	0	0	0	1	0	0	0	0	0	0	0	k__Bacteria; p__Firmicutes; c__Clostridia; o__Clostridiales; f__; g__; s__
628218	0	0	0	4	0	0	0	0	0	0	0	0	0	0	0	0	0	0	0	4	0	0	k__Bacteria; p__Firmicutes; c__Clostridia; o__Clostridiales; f__; g__; s__
157972	0	0	0	0	0	0	0	0	0	0	0	0	0	0	0	0	0	1	0	0	0	0	k__Bacteria; p__Firmicutes; c__Clostridia; o__Clostridiales; f__Ruminococcaceae; g__; s__
205602	0	0	0	0	0	0	0	0	1	0	0	0	0	0	1	0	0	0	0	0	0	1	k__Bacteria; p__Proteobacteria; c__Alphaproteobacteria; o__Rhizobiales; f__Hyphomicrobiaceae; g__Rhodoplanes; s__
291454	0	0	0	0	3	0	0	0	1	1	0	0	0	0	0	0	0	0	0	1	0	0	k__Bacteria; p__Firmicutes; c__Clostridia; o__Clostridiales; f__Dehalobacteriaceae; g__; s__
212281	0	2	0	0	1	0	0	0	0	0	0	0	0	0	0	0	2	5	2	1	0	0	k__Bacteria; p__Firmicutes; c__Clostridia; o__Clostridiales; f__Lachnospiraceae; g__Butyrivibrio; s__
103100	0	5	0	0	0	1	0	0	0	0	0	0	0	0	0	0	0	0	0	0	0	0	k__Bacteria; p__Bacteroidetes; c__Bacteroidia; o__Bacteroidales; f__Prevotellaceae; g__Prevotella; s__
328617	0	0	0	1	0	2	0	0	0	0	0	0	0	0	0	0	0	0	0	0	0	0	k__Bacteria; p__Bacteroidetes; c__Bacteroidia; o__Bacteroidales; f__Bacteroidaceae; g__Bacteroides; s__uniformis
187607	0	0	0	0	0	0	0	0	0	0	0	0	1	0	0	0	0	0	0	0	0	0	k__Bacteria; p__Firmicutes; c__Clostridia; o__Clostridiales; f__Ruminococcaceae; g__; s__
701221	70	11	40	286	24	23	48	22	56	133	21	162	790	44	56	62	19	463	129	57	40	63	k__Bacteria; p__Firmicutes; c__Clostridia; o__Clostridiales; f__Lachnospiraceae; g__Roseburia; s__
3190727	0	1	0	2	0	0	0	0	0	1	0	0	0	0	0	0	1	2	0	0	0	0	k__Bacteria; p__Firmicutes; c__Clostridia; o__Clostridiales; f__Lachnospiraceae; g__; s__
3889296	0	0	0	0	0	0	0	0	0	0	1	0	1	0	0	1	0	1	0	1	0	0	k__Bacteria; p__Firmicutes; c__Clostridia; o__Clostridiales; f__Lachnospiraceae; g__Roseburia; s__
565730	25	0	0	0	0	0	11	137	41	4	5	29	25	10	5	0	0	0	0	0	0	0	k__Archaea; p__Euryarchaeota; c__Methanomicrobia; o__Methanomicrobiales; f__Methanocorpusculaceae; g__; s__
562503	81	49	167	327	108	113	97	39	123	133	157	95	123	104	134	138	19	21	70	114	0	49	k__Bacteria; p__Firmicutes; c__Clostridia; o__Clostridiales; f__; g__; s__
317517	0	0	0	0	0	0	0	0	0	1	0	1	0	0	0	0	0	0	1	0	0	1	k__Bacteria; p__Firmicutes; c__Clostridia; o__Clostridiales; f__; g__; s__
41628	1	0	0	0	1	0	0	0	1	0	1	2	0	2	1	1	1	0	2	0	5	1	k__Bacteria; p__Firmicutes; c__Clostridia; o__Clostridiales; f__Ruminococcaceae; g__; s__
560042	2	18	23	1	2	0	9	18	8	2	4	3	5	38	30	0	34	1	7	6	0	1	k__Bacteria; p__Firmicutes; c__Clostridia; o__Clostridiales; f__; g__; s__
4468739	0	0	0	0	1	0	0	0	0	1	0	0	0	0	0	0	0	0	0	1	0	0	k__Bacteria; p__Firmicutes; c__Clostridia; o__Clostridiales; f__Clostridiaceae; g__Clostridium; s__
4381548	0	0	0	0	0	0	0	0	1	0	0	1	0	0	0	0	0	0	1	0	0	0	k__Bacteria; p__Firmicutes; c__Clostridia; o__Clostridiales; f__Ruminococcaceae; g__; s__
4326866	0	0	0	0	0	0	0	1	0	0	0	0	1	0	0	0	0	0	0	0	0	0	k__Bacteria; p__Firmicutes; c__Clostridia; o__Clostridiales; f__Ruminococcaceae; g__; s__
4381545	0	5	1	1	0	1	0	0	3	6	1	0	0	0	1	21	0	47	0	28	87	0	k__Bacteria; p__Firmicutes; c__Clostridia; o__Clostridiales; f__; g__; s__
311515	0	0	0	0	1	0	0	0	0	0	0	0	0	0	0	1	0	0	0	3	1	0	k__Bacteria; p__Firmicutes; c__Clostridia; o__Clostridiales; f__Ruminococcaceae; g__; s__
367813	2	7	1	15	0	13	2	1	1	11	0	1	1	0	0	2	10	5	3	1	4	1	k__Bacteria; p__Firmicutes; c__Clostridia; o__Clostridiales; f__Lachnospiraceae; g__; s__
347189	0	0	0	0	0	0	0	0	0	0	0	0	0	0	0	0	0	1	0	0	0	0	k__Bacteria; p__Firmicutes; c__Clostridia; o__Clostridiales; f__; g__; s__
347188	0	0	2	2	0	4	0	2	0	0	0	0	0	1	1	0	4	1	1	1	0	0	k__Bacteria; p__Firmicutes; c__Clostridia; o__Clostridiales; f__; g__; s__
314421	15	0	18	4	1	9	13	5	15	7	8	9	8	4	2	0	0	3	4	0	0	13	k__Bacteria; p__Firmicutes; c__Clostridia; o__Clostridiales; f__Ruminococcaceae; g__; s__
724472	0	0	0	0	0	0	0	0	0	0	0	0	0	0	0	1	0	1	4	0	0	0	k__Bacteria; p__Firmicutes; c__Clostridia; o__Clostridiales; f__Lachnospiraceae; g__Dorea; s__
913849	0	0	1	0	0	0	0	0	0	1	1	0	0	0	1	0	0	0	0	0	0	0	k__Bacteria; p__Proteobacteria; c__Alphaproteobacteria; o__Rhizobiales; f__Hyphomicrobiaceae; g__Devosia; s__
693613	285	194	294	331	85	195	251	348	331	283	365	570	338	236	379	274	225	490	625	252	98	389	k__Bacteria; p__Firmicutes; c__Clostridia; o__Clostridiales; f__; g__; s__
157376	0	2	0	0	0	0	0	0	0	0	0	0	0	0	0	0	1	0	0	3	0	0	k__Bacteria; p__Firmicutes; c__Clostridia; o__Clostridiales; f__; g__; s__
416001	0	0	0	0	0	0	0	0	1	0	0	0	0	0	0	0	0	0	0	0	0	0	k__Bacteria; p__Elusimicrobia; c__Elusimicrobia; o__Elusimicrobiales; f__Elusimicrobiaceae; g__Elusimicrobium; s__
3262498	630	0	5108	0	1	5	1154	1447	1152	497	1424	1341	933	837	4284	2	0	0	0	20	0	1750	k__Bacteria; p__Bacteroidetes; c__Bacteroidia; o__Bacteroidales; f__BS11; g__; s__
545473	0	0	4	2	0	1	2	2	0	1	0	1	1	0	1	1	1	1	1	3	1	1	k__Bacteria; p__Firmicutes; c__Clostridia; o__Clostridiales; f__Lachnospiraceae; g__; s__
876170	0	0	0	0	0	0	0	0	1	0	0	0	0	0	1	0	0	0	0	0	0	0	k__Bacteria; p__Actinobacteria; c__Actinobacteria; o__Actinomycetales; f__Microbacteriaceae; g__Salinibacterium; s__
339771	0	0	0	0	0	0	0	0	0	1	0	0	0	0	0	0	0	0	0	0	0	0	k__Bacteria; p__Firmicutes; c__Clostridia; o__Clostridiales; f__; g__; s__
337461	3	6	20	8	11	60	11	12	15	5	21	6	17	5	19	25	10	9	14	14	4	8	k__Bacteria; p__Firmicutes; c__Clostridia; o__Clostridiales; f__Lachnospiraceae; g__; s__
291890	0	0	0	0	0	0	0	0	0	0	0	0	0	0	0	0	0	19	0	0	0	0	k__Bacteria; p__Firmicutes; c__Clostridia; o__Clostridiales; f__Lachnospiraceae; g__Coprococcus; s__
2354411	0	0	0	0	0	0	0	0	0	0	2	0	0	1	0	0	0	0	0	0	0	0	k__Bacteria; p__Proteobacteria; c__Alphaproteobacteria; o__Rhizobiales; f__Hyphomicrobiaceae; g__Devosia; s__
4442282	57	0	168	1	2	1	26	19	43	46	63	69	96	227	161	0	1	0	2	0	0	43	k__Bacteria; p__Firmicutes; c__Clostridia; o__Clostridiales; f__Ruminococcaceae; g__; s__
513440	0	29	0	99	51	231	0	0	0	0	0	0	0	0	0	222	435	421	199	105	175	0	k__Bacteria; p__Firmicutes; c__Clostridia; o__Clostridiales; f__Lachnospiraceae; g__; s__
291543	70	87	113	114	63	70	50	48	62	69	34	60	73	46	104	250	46	94	188	25	206	97	k__Bacteria; p__Firmicutes; c__Clostridia; o__Clostridiales; f__Ruminococcaceae; g__; s__
291542	0	0	0	0	0	0	0	0	0	0	0	0	0	0	0	1	0	0	0	0	0	0	k__Bacteria; p__Bacteroidetes; c__Bacteroidia; o__Bacteroidales; f__Prevotellaceae; g__Prevotella; s__
710584	857	1645	1744	3201	1618	2801	741	831	1197	600	564	1319	395	495	1614	3323	2659	2569	4792	750	4389	1118	k__Bacteria; p__Bacteroidetes; c__Bacteroidia; o__Bacteroidales; f__Bacteroidaceae; g__5-7N15; s__
300626	216	2	251	6	0	7	230	723	372	270	332	205	231	321	661	2	1	0	4	2	2	275	k__Bacteria; p__Firmicutes; c__Clostridia; o__Clostridiales; f__Ruminococcaceae; g__; s__
2064265	0	0	0	0	0	0	0	0	0	0	0	0	0	1	1	0	0	0	0	0	0	0	k__Bacteria; p__Firmicutes; c__Clostridia; o__Clostridiales; f__Lachnospiraceae; g__; s__
589920	0	0	0	1	0	0	1	2	0	1	1	0	0	0	0	0	0	0	0	0	0	0	k__Bacteria; p__Actinobacteria; c__Coriobacteriia; o__Coriobacteriales; f__Coriobacteriaceae; g__; s__
299556	1	0	1	1	0	0	0	0	0	0	1	0	0	0	0	0	0	0	0	0	0	0	k__Bacteria; p__Firmicutes; c__Clostridia; o__Clostridiales; f__Ruminococcaceae; g__; s__
573407	19	2	0	6	0	0	38	9	35	24	0	24	16	13	0	0	0	0	0	0	0	2	k__Bacteria; p__Firmicutes; c__Clostridia; o__Clostridiales; f__; g__; s__
296235	1	0	2	3	0	0	2	0	0	0	0	0	1	0	3	0	1	0	2	0	0	0	k__Bacteria; p__Bacteroidetes; c__Bacteroidia; o__Bacteroidales; f__Bacteroidaceae; g__5-7N15; s__
302013	0	8	0	7	8	8	0	0	0	1	2	0	4	0	1	0	7	17	0	8	0	1	k__Bacteria; p__Bacteroidetes; c__Bacteroidia; o__Bacteroidales; f__[Paraprevotellaceae]; g__CF231; s__
365220	6	0	5	0	1	1	3	2	7	2	2	5	5	1	2	0	1	3	1	3	0	9	k__Bacteria; p__Firmicutes; c__Clostridia; o__Clostridiales; f__Ruminococcaceae; g__; s__
321972	0	0	0	0	0	0	0	0	0	0	0	0	0	0	0	2	0	0	0	0	0	0	k__Bacteria; p__Bacteroidetes; c__Bacteroidia; o__Bacteroidales; f__Bacteroidaceae; g__Bacteroides; s__acidifaciens
353577	0	0	1	0	0	0	0	0	1	0	0	0	0	0	0	0	0	0	0	0	0	0	k__Bacteria; p__Firmicutes; c__Clostridia; o__Clostridiales; f__Lachnospiraceae; g__Coprococcus; s__
25562	0	0	2	0	1	0	1	0	0	0	0	1	0	0	0	1	0	0	0	0	0	1	k__Bacteria; p__Proteobacteria; c__Betaproteobacteria; o__Tremblayales; f__; g__; s__
213576	0	0	0	0	0	0	0	0	0	0	0	0	0	0	1	0	0	0	0	0	0	0	k__Bacteria; p__Bacteroidetes; c__Bacteroidia; o__Bacteroidales; f__Prevotellaceae; g__Prevotella; s__
325842	0	0	0	0	1	0	0	0	0	0	0	0	0	0	0	0	0	0	0	0	1	0	k__Bacteria; p__Firmicutes; c__Clostridia; o__Clostridiales; f__Ruminococcaceae; g__; s__
351091	0	0	0	0	0	0	4	23	8	0	36	0	18	10	5	0	0	4	0	0	0	9	k__Bacteria; p__Cyanobacteria; c__4C0d-2; o__YS2; f__; g__; s__
4435309	0	1	0	1	4	3	0	0	2	0	0	0	0	0	0	1	0	0	5	0	0	1	k__Bacteria; p__Tenericutes; c__Mollicutes; o__RF39; f__; g__; s__
4321630	0	0	0	0	0	0	0	1	0	0	0	0	0	0	0	0	0	0	0	0	0	0	k__Bacteria; p__Firmicutes; c__Clostridia; o__Clostridiales; f__; g__; s__
529258	10	4	16	15	30	62	14	8	21	20	15	31	25	18	7	1	12	3	10	8	2	29	k__Bacteria; p__Firmicutes; c__Clostridia; o__Clostridiales; f__; g__; s__
606927	84	234	1334	340	97	176	378	66	323	149	208	141	324	147	96	28	482	332	626	256	174	273	k__Bacteria; p__Firmicutes; c__Clostridia; o__Clostridiales; f__Peptostreptococcaceae; g__[Clostridium]; s__difficile
341090	10	0	0	0	0	0	1	9	0	0	3	0	0	6	10	0	0	0	0	0	0	1	k__Bacteria; p__Firmicutes; c__Clostridia; o__Clostridiales; f__Clostridiaceae; g__; s__
106860	0	0	1	0	0	0	0	0	0	0	0	0	0	0	0	0	0	0	0	0	0	1	k__Bacteria; p__Firmicutes; c__Clostridia; o__Clostridiales; f__Lachnospiraceae; g__; s__
287452	9	2	10	0	8	3	4	5	11	7	6	7	5	5	12	2	0	1	3	6	0	4	k__Bacteria; p__Firmicutes; c__Clostridia; o__Clostridiales; f__Ruminococcaceae; g__; s__
273185	0	0	4	0	0	0	0	0	1	1	0	0	1	0	1	0	0	0	0	0	0	0	k__Bacteria; p__Proteobacteria; c__Alphaproteobacteria; o__Rhizobiales; f__Hyphomicrobiaceae; g__Devosia; s__
301498	0	0	0	0	1	0	0	0	0	0	0	0	0	0	0	1	1	1	0	0	9	0	k__Bacteria; p__Firmicutes; c__Clostridia; o__Clostridiales; f__Lachnospiraceae; g__; s__
338192	2	0	3	3	7	13	4	1	3	1	2	2	8	3	0	1	5	4	5	3	0	0	k__Bacteria; p__Firmicutes; c__Clostridia; o__Clostridiales; f__; g__; s__
149833	0	0	1	0	0	0	0	0	0	0	0	0	0	0	0	0	0	0	0	0	0	0	k__Bacteria; p__Proteobacteria; c__Alphaproteobacteria; o__RF32; f__; g__; s__
318315	7	3	5	6	2	9	6	5	2	7	1	6	7	2	10	3	3	4	6	2	19	2	k__Bacteria; p__Firmicutes; c__Clostridia; o__Clostridiales; f__; g__; s__
170512	0	0	4	0	0	0	0	1	0	2	2	2	0	1	1	0	0	0	0	0	0	1	k__Bacteria; p__Planctomycetes; c__Planctomycetia; o__Pirellulales; f__Pirellulaceae; g__; s__
338198	2	0	1	1	0	1	0	2	1	2	1	2	1	2	3	1	0	1	2	0	0	2	k__Bacteria; p__Firmicutes; c__Clostridia; o__Clostridiales; f__Ruminococcaceae; g__; s__
524633	0	0	0	0	0	0	0	0	0	0	0	0	0	0	0	0	0	26	0	0	0	0	k__Bacteria; p__Firmicutes; c__Erysipelotrichi; o__Erysipelotrichales; f__Erysipelotrichaceae; g__; s__
4375860	0	0	3	0	1	0	2	0	2	7	0	2	2	2	0	0	47	0	1	6	0	0	k__Bacteria; p__Firmicutes; c__Clostridia; o__Clostridiales; f__Ruminococcaceae; g__Ruminococcus; s__
196219	0	0	0	1	0	1	0	0	0	0	0	0	0	0	0	0	0	0	0	0	0	0	k__Bacteria; p__Bacteroidetes; c__Bacteroidia; o__Bacteroidales; f__Porphyromonadaceae; g__Parabacteroides; s__
336614	0	0	0	0	0	0	0	0	0	0	0	0	0	0	0	0	0	0	0	0	2	0	k__Bacteria; p__Firmicutes; c__Clostridia; o__Clostridiales; f__Lachnospiraceae; g__; s__
2265722	9	9	10	12	7	23	8	22	7	16	8	10	14	2	13	12	5	25	4	25	1	18	k__Bacteria; p__Firmicutes; c__Clostridia; o__Clostridiales; f__; g__; s__
589852	254	129	322	185	53	107	283	269	704	866	285	236	633	286	539	105	418	195	104	75	431	398	k__Bacteria; p__Firmicutes; c__Clostridia; o__Clostridiales; f__Lachnospiraceae; g__; s__
319260	3	5	5	4	11	18	8	7	1	9	4	3	9	0	4	12	1	0	9	25	0	5	k__Bacteria; p__Firmicutes; c__Clostridia; o__Clostridiales; f__[Mogibacteriaceae]; g__; s__
987581	1	0	1	0	0	0	0	0	0	0	0	0	0	0	0	0	1	0	0	0	0	0	k__Bacteria; p__Bacteroidetes; c__Bacteroidia; o__Bacteroidales; f__Prevotellaceae; g__Prevotella; s__
196210	0	0	0	0	0	0	0	0	0	1	0	0	0	0	0	0	0	0	0	0	0	0	k__Bacteria; p__Firmicutes; c__Clostridia; o__Clostridiales; f__Ruminococcaceae; g__; s__
326136	0	0	0	0	0	0	0	0	0	0	0	0	0	0	0	0	12	0	0	0	0	0	k__Bacteria; p__Firmicutes; c__Clostridia; o__Clostridiales; f__; g__; s__
919806	0	0	0	0	0	0	2	2	1	0	0	0	2	0	0	0	1	2	3	0	0	2	k__Bacteria; p__Firmicutes; c__Clostridia; o__Clostridiales; f__Peptostreptococcaceae; g__; s__
348897	3	0	1	0	0	0	0	0	1	3	0	3	0	1	0	0	0	0	0	0	0	0	k__Bacteria; p__Firmicutes; c__Clostridia; o__Clostridiales; f__; g__; s__
4318194	4	1	2	0	2	1	0	0	2	3	4	2	3	2	3	0	0	0	0	9	0	0	k__Bacteria; p__Firmicutes; c__Clostridia; o__Clostridiales; f__; g__; s__
522255	0	0	0	0	1	0	0	0	0	0	0	0	0	0	0	0	1	0	1	0	0	0	k__Bacteria; p__Firmicutes; c__Clostridia; o__Clostridiales; f__[Mogibacteriaceae]; g__; s__
626544	23	0	65	0	0	0	58	40	72	90	47	60	60	47	67	2	2	0	6	9	0	34	k__Bacteria; p__Firmicutes; c__Clostridia; o__Clostridiales; f__; g__; s__
364527	5	0	0	0	0	0	0	1	0	0	0	0	1	0	0	0	1	0	0	0	0	0	k__Bacteria; p__Firmicutes; c__Clostridia; o__Clostridiales; f__Ruminococcaceae; g__Ruminococcus; s__
334203	0	0	0	0	0	0	0	0	0	0	0	0	0	0	0	0	1	0	0	0	0	0	k__Bacteria; p__Firmicutes; c__Clostridia; o__Clostridiales; f__Lachnospiraceae; g__Blautia; s__
291434	205	7473	468	8	8	1	241	230	419	190	254	378	383	625	566	3	6	33	4850	34	1157	274	k__Bacteria; p__Bacteroidetes; c__Bacteroidia; o__Bacteroidales; f__; g__; s__
308706	253	11	92	35	125	96	301	251	448	464	186	134	180	199	378	232	72	4	46	30	0	139	k__Bacteria; p__Firmicutes; c__Clostridia; o__Clostridiales; f__Ruminococcaceae; g__; s__
308707	0	0	0	0	0	0	0	0	0	0	1	0	0	0	0	0	0	0	0	0	0	0	k__Bacteria; p__Firmicutes; c__Clostridia; o__Clostridiales; f__Peptostreptococcaceae; g__; s__
302395	0	0	0	0	0	0	0	0	1	0	1	0	0	0	0	0	0	0	0	0	0	0	k__Bacteria; p__Firmicutes; c__Clostridia; o__Clostridiales; f__Lachnospiraceae; g__Dorea; s__
155059	0	0	0	0	0	0	0	0	0	0	0	0	2	0	0	0	0	0	0	0	0	0	k__Bacteria; p__Firmicutes; c__Clostridia; o__Clostridiales; f__Ruminococcaceae; g__; s__
208802	2	0	22	0	0	0	0	1	1	3	6	0	8	1	2	0	0	0	0	0	0	4	k__Bacteria; p__Firmicutes; c__Clostridia; o__Clostridiales; f__Christensenellaceae; g__; s__
333948	9	2	10	9	4	2	7	3	12	2	6	4	6	5	3	1	10	2	25	1	0	5	k__Bacteria; p__Firmicutes; c__Clostridia; o__Clostridiales; f__Ruminococcaceae; g__Ruminococcus; s__
183030	0	0	0	0	0	0	0	0	0	0	0	0	0	0	0	0	1	0	0	0	0	0	k__Bacteria; p__Firmicutes; c__Clostridia; o__Clostridiales; f__; g__; s__
590547	210	29	431	263	66	124	307	156	261	364	318	249	255	289	544	68	6	73	46	14	25	318	k__Bacteria; p__Firmicutes; c__Clostridia; o__Clostridiales; f__Ruminococcaceae; g__; s__
335071	0	1	0	0	1	0	0	1	0	0	0	0	0	0	0	0	0	0	0	0	0	0	k__Bacteria; p__Firmicutes; c__Clostridia; o__Clostridiales; f__; g__; s__
317515	4	4	15	37	5	26	2	9	7	13	12	12	9	12	13	0	4	25	22	5	1	5	k__Bacteria; p__Firmicutes; c__Clostridia; o__Clostridiales; f__; g__; s__
186906	1	0	0	1	0	0	0	1	0	1	3	1	4	2	2	0	1	3	0	2	1	2	k__Bacteria; p__Firmicutes; c__Clostridia; o__Clostridiales; f__Lachnospiraceae; g__; s__
354183	0	0	0	0	0	0	0	0	0	0	0	0	1	0	0	0	0	0	0	0	0	0	k__Bacteria; p__Firmicutes; c__Clostridia; o__Clostridiales; f__Ruminococcaceae; g__; s__
338222	20	33	38	49	58	67	6	2	8	9	7	16	3	8	4	4	311	96	123	140	85	9	k__Bacteria; p__Firmicutes; c__Clostridia; o__Clostridiales; f__Clostridiaceae; g__; s__
333096	1	1	0	0	0	0	0	0	0	0	0	0	0	0	0	0	5	1	4	0	0	2	k__Bacteria; p__Firmicutes; c__Clostridia; o__Clostridiales; f__Ruminococcaceae; g__Ruminococcus; s__
338226	64	148	174	182	49	413	273	26	86	113	62	308	266	40	1	141	32	0	251	0	23	17	k__Bacteria; p__Bacteroidetes; c__Bacteroidia; o__Bacteroidales; f__Bacteroidaceae; g__Bacteroides; s__
73000	0	0	0	0	0	0	0	0	0	0	0	0	0	0	0	0	0	1	0	1	0	0	k__Bacteria; p__Firmicutes; c__Clostridia; o__Clostridiales; f__Clostridiaceae; g__Clostridium; s__neonatale
103814	1	151	0	727	1309	1028	0	0	0	0	0	0	0	1	2	586	4948	8273	2679	1253	1060	0	k__Bacteria; p__Spirochaetes; c__Spirochaetes; o__Spirochaetales; f__Spirochaetaceae; g__Treponema; s__
355344	1	1	0	0	2	2	0	0	1	0	1	0	0	0	1	0	3	0	2	1	0	1	k__Bacteria; p__Firmicutes; c__Clostridia; o__Clostridiales; f__Lachnospiraceae; g__; s__
1058952	0	0	0	0	0	0	0	0	0	0	0	0	0	0	0	1	0	0	0	0	0	0	k__Bacteria; p__Firmicutes; c__Clostridia; o__Clostridiales; f__Clostridiaceae; g__Candidatus Arthromitus; s__
1060565	1	0	0	0	0	0	0	0	0	0	0	0	0	0	0	0	0	0	0	0	0	0	k__Bacteria; p__Proteobacteria; c__Alphaproteobacteria; o__Rhizobiales; f__Methylobacteriaceae; g__Methylobacterium; s__
319316	83	91	118	761	188	221	207	174	134	139	85	75	115	67	164	189	63	180	298	494	89	56	k__Bacteria; p__Firmicutes; c__Clostridia; o__Clostridiales; f__Ruminococcaceae; g__; s__
4298022	177	30	457	119	17	185	296	34	242	193	198	392	282	378	187	265	66	133	185	19	17	66	k__Bacteria; p__Firmicutes; c__Clostridia; o__Clostridiales; f__Ruminococcaceae; g__; s__
4298020	1192	1953	2586	2470	1836	1376	2135	1555	1138	1631	1517	1286	4125	1123	4893	1487	265	1895	734	4128	1459	2011	k__Bacteria; p__Bacteroidetes; c__Bacteroidia; o__Bacteroidales; f__; g__; s__
289729	8	0	0	0	0	0	0	0	0	0	2	0	0	0	0	0	0	0	0	0	0	0	k__Bacteria; p__Firmicutes; c__Clostridia; o__Clostridiales; f__Ruminococcaceae; g__; s__
337086	0	0	334	0	0	0	164	2	205	0	0	219	77	360	0	0	0	0	0	0	0	0	k__Bacteria; p__Verrucomicrobia; c__Verruco-5; o__WCHB1-41; f__RFP12; g__; s__
564188	0	0	0	0	1	0	0	0	0	0	0	0	0	0	0	0	0	0	0	0	0	0	k__Bacteria; p__Firmicutes; c__Clostridia; o__Clostridiales; f__Lachnospiraceae; g__Dorea; s__
783291	662	323	312	7	59	124	973	465	547	1190	487	714	1162	1037	1230	423	0	1	31	7	1	1021	k__Bacteria; p__Firmicutes; c__Clostridia; o__Clostridiales; f__Ruminococcaceae; g__; s__
822524	0	0	0	0	2	0	0	0	0	0	0	0	0	0	0	3	0	0	0	3	2	0	k__Bacteria; p__Firmicutes; c__Clostridia; o__Clostridiales; f__Veillonellaceae; g__; s__
215963	0	7	0	1	0	0	0	0	0	0	0	0	0	0	0	1	0	0	0	0	1	0	k__Bacteria; p__Firmicutes; c__Clostridia; o__Clostridiales; f__Clostridiaceae; g__Clostridium; s__
197988	1	0	0	1	0	0	0	0	0	0	1	0	0	0	0	0	0	1	0	0	0	0	k__Bacteria; p__Firmicutes; c__Clostridia; o__Clostridiales; f__Ruminococcaceae; g__Oscillospira; s__
177626	0	1	0	0	0	1	0	0	0	0	0	0	0	0	0	0	0	0	0	0	0	0	k__Bacteria; p__Firmicutes; c__Clostridia; o__Clostridiales; f__Lachnospiraceae; g__; s__
529873	1	0	1	1	1	0	0	1	0	0	0	0	0	0	0	1	0	0	0	0	1	0	k__Bacteria; p__Firmicutes; c__Clostridia; o__Clostridiales; f__Lachnospiraceae; g__; s__
273272	0	0	1	0	0	0	0	0	0	0	0	0	7	1	3	0	0	0	0	0	0	0	k__Bacteria; p__Firmicutes; c__Clostridia; o__Clostridiales; f__; g__; s__
511072	1	1	7	0	0	0	3	2	1	3	1	9	1	0	0	0	0	0	0	0	0	0	k__Bacteria; p__Firmicutes; c__Clostridia; o__Clostridiales; f__Ruminococcaceae; g__; s__
581201	0	7	0	21	23	139	0	0	12	0	0	0	0	0	1	110	0	33	39	55	5	0	k__Bacteria; p__Firmicutes; c__Clostridia; o__Clostridiales; f__Ruminococcaceae; g__; s__
181291	0	0	0	0	0	0	0	0	0	0	0	0	0	0	0	0	0	3	0	0	0	0	k__Bacteria; p__Firmicutes; c__Clostridia; o__Clostridiales; f__Lachnospiraceae; g__; s__
807342	0	6171	0	6	9	1	0	0	0	1	0	0	0	0	1	14	17	74	72	3	0	0	k__Bacteria; p__Proteobacteria; c__Gammaproteobacteria; o__Aeromonadales; f__Succinivibrionaceae; g__; s__
4256470	0	0	0	0	0	0	0	0	0	0	0	0	0	0	0	1	0	0	0	0	0	0	k__Bacteria; p__Bacteroidetes; c__Bacteroidia; o__Bacteroidales; f__Bacteroidaceae; g__Bacteroides; s__ovatus
322090	1	0	4	0	0	0	0	0	0	0	0	1	0	0	0	0	0	0	0	0	0	0	k__Bacteria; p__Bacteroidetes; c__Bacteroidia; o__Bacteroidales; f__Bacteroidaceae; g__; s__
875709	0	0	0	0	0	1	0	0	0	0	0	0	0	0	0	1	0	0	0	0	0	0	k__Bacteria; p__Firmicutes; c__Clostridia; o__Clostridiales; f__Lachnospiraceae; g__; s__
308386	0	0	0	0	0	1	0	0	0	0	0	0	0	1	0	0	2	1	0	0	0	0	k__Bacteria; p__Firmicutes; c__Clostridia; o__Clostridiales; f__; g__; s__
145737	0	0	0	0	0	0	0	0	0	0	0	1	0	0	0	0	0	0	0	0	0	0	k__Bacteria; p__Tenericutes; c__Mollicutes; o__RF39; f__; g__; s__
3868447	0	1	0	0	0	0	0	1	0	1	0	2	1	0	0	0	0	0	0	0	0	0	k__Bacteria; p__Firmicutes; c__Clostridia; o__Clostridiales; f__Lachnospiraceae; g__; s__
238635	9	0	4	0	0	0	2	12	4	0	11	0	16	2	11	0	0	0	0	0	0	1	k__Bacteria; p__Firmicutes; c__Clostridia; o__Clostridiales; f__Dehalobacteriaceae; g__Dehalobacterium; s__
276643	0	0	0	0	0	0	0	0	0	0	0	0	0	0	0	1	0	0	0	0	0	0	k__Bacteria; p__Firmicutes; c__Clostridia; o__Clostridiales; f__Lachnospiraceae; g__Roseburia; s__
165467	0	3	0	0	0	0	0	0	0	0	0	0	0	0	0	0	0	0	0	0	0	0	k__Bacteria; p__Bacteroidetes; c__Bacteroidia; o__Bacteroidales; f__Prevotellaceae; g__Prevotella; s__
181985	0	1	0	3	0	3	1	1	1	0	0	0	1	0	2	0	0	4	5	3	7	0	k__Bacteria; p__Firmicutes; c__Clostridia; o__Clostridiales; f__Lachnospiraceae; g__; s__
593709	6	2	17	2	1	1	7	6	16	11	7	4	7	8	12	0	2	4	0	0	1	2	k__Bacteria; p__Firmicutes; c__Clostridia; o__Clostridiales; f__Ruminococcaceae; g__; s__
556936	0	0	0	36	1	0	0	0	1	0	0	0	0	0	1	2	0	0	1	0	0	0	k__Bacteria; p__Cyanobacteria; c__4C0d-2; o__YS2; f__; g__; s__
277519	0	0	1	0	0	0	0	0	0	0	0	0	0	1	0	0	0	0	0	0	0	0	k__Bacteria; p__TM7; c__TM7-3; o__CW040; f__F16; g__; s__
4410166	0	0	0	0	0	1	0	0	0	0	0	0	0	0	0	0	0	0	0	0	0	0	k__Bacteria; p__Bacteroidetes; c__Bacteroidia; o__Bacteroidales; f__Prevotellaceae; g__Prevotella; s__copri
550037	0	0	0	0	0	0	0	0	0	0	0	0	0	0	0	0	0	0	0	0	0	1	k__Bacteria; p__Firmicutes; c__Clostridia; o__Clostridiales; f__Ruminococcaceae; g__Ruminococcus; s__
303843	0	10	0	16	19	1	0	0	1	0	0	0	0	0	0	1	7	18	1	7	28	0	k__Bacteria; p__Firmicutes; c__Clostridia; o__Clostridiales; f__Ruminococcaceae; g__; s__
358858	0	0	0	0	0	0	0	0	0	0	0	0	0	0	0	0	0	1	0	0	2	0	k__Bacteria; p__Firmicutes; c__Clostridia; o__Clostridiales; f__Lachnospiraceae; g__; s__
4335321	0	1	0	2	1	6	0	0	0	0	0	0	0	0	0	27	0	6	1	16	285	0	k__Bacteria; p__Spirochaetes; c__Spirochaetes; o__Spirochaetales; f__Spirochaetaceae; g__Treponema; s__
548999	0	0	0	0	0	0	0	0	0	0	0	0	0	0	0	0	0	0	0	1	0	0	k__Bacteria; p__Proteobacteria; c__Alphaproteobacteria; o__Rhodospirillales; f__Acetobacteraceae; g__Acetobacter; s__
358798	0	0	0	0	0	0	0	0	0	0	0	0	1	0	0	0	0	0	0	0	0	0	k__Bacteria; p__Firmicutes; c__Clostridia; o__Clostridiales; f__Lachnospiraceae; g__Blautia; s__
544772	0	0	0	0	0	0	1	0	0	0	2	0	0	3	3	0	0	0	0	0	0	0	k__Bacteria; p__Proteobacteria; c__Alphaproteobacteria; o__Rhizobiales; f__Hyphomicrobiaceae; g__Devosia; s__
301156	2	1	1	4	0	3	1	1	4	1	2	4	3	1	5	2	1	3	6	2	2	2	k__Bacteria; p__Firmicutes; c__Clostridia; o__Clostridiales; f__Lachnospiraceae; g__; s__
315215	23	6	25	54	17	13	16	28	9	34	9	7	24	16	24	14	1	15	24	13	3	31	k__Bacteria; p__Firmicutes; c__Clostridia; o__Clostridiales; f__Ruminococcaceae; g__; s__
4436552	0	0	0	0	0	0	0	1	0	0	0	0	0	0	0	0	0	0	0	0	0	0	k__Bacteria; p__Bacteroidetes; c__Bacteroidia; o__Bacteroidales; f__Prevotellaceae; g__Prevotella; s__copri
262696	0	0	0	0	0	0	0	1	0	0	0	0	0	0	0	0	0	0	0	0	0	0	k__Bacteria; p__Firmicutes; c__Clostridia; o__Clostridiales; f__Lachnospiraceae; g__; s__
538956	0	0	0	0	0	0	1	0	0	0	0	0	0	0	0	0	0	0	0	0	0	0	k__Bacteria; p__Bacteroidetes; c__Bacteroidia; o__Bacteroidales; f__; g__; s__
300383	0	0	1	0	0	0	1	0	1	1	0	1	1	0	0	0	0	0	0	0	0	0	k__Bacteria; p__Firmicutes; c__Clostridia; o__Clostridiales; f__; g__; s__
181187	0	1	0	0	0	0	0	0	0	0	0	0	1	0	0	0	0	0	0	0	0	0	k__Bacteria; p__Firmicutes; c__Clostridia; o__Clostridiales; f__; g__; s__
532795	0	0	0	0	0	0	0	1	0	1	0	0	1	0	1	0	0	0	0	0	0	0	k__Bacteria; p__Firmicutes; c__Clostridia; o__Clostridiales; f__Lachnospiraceae; g__; s__
843553	0	0	2	0	0	0	0	0	0	0	0	1	0	0	0	0	0	0	0	0	0	0	k__Bacteria; p__Firmicutes; c__Clostridia; o__Clostridiales; f__Lachnospiraceae; g__Lachnospira; s__
620319	81	279	163	426	203	706	103	207	172	65	117	72	79	67	134	116	495	791	414	300	103	102	k__Bacteria; p__Firmicutes; c__Clostridia; o__Clostridiales; f__; g__; s__
561885	3	0	1	0	0	0	4	3	2	0	2	0	2	2	9	0	0	0	0	0	0	0	k__Bacteria; p__Proteobacteria; c__Alphaproteobacteria; o__Rhizobiales; f__Rhizobiaceae; g__Agrobacterium; s__
195728	0	0	0	0	0	0	0	0	0	0	0	0	0	0	0	0	0	1	0	0	0	0	k__Bacteria; p__Firmicutes; c__Clostridia; o__Clostridiales; f__Lachnospiraceae; g__Coprococcus; s__
331806	0	0	1	0	0	0	0	0	0	1	2	0	2	0	0	0	0	0	0	0	0	4	k__Bacteria; p__Firmicutes; c__Clostridia; o__Clostridiales; f__; g__; s__
100852	0	2	0	0	0	0	0	1	0	1	0	0	2	0	0	0	1	0	2	0	0	0	k__Bacteria; p__Bacteroidetes; c__Bacteroidia; o__Bacteroidales; f__RF16; g__; s__
585998	0	0	0	0	0	0	1	0	0	0	0	0	0	0	0	0	0	0	0	0	0	0	k__Bacteria; p__Firmicutes; c__Clostridia; o__Clostridiales; f__[Mogibacteriaceae]; g__Mogibacterium; s__
291314	0	0	0	0	0	0	0	0	0	0	1	1	2	0	0	0	0	0	0	0	0	1	k__Bacteria; p__Firmicutes; c__Clostridia; o__Clostridiales; f__Ruminococcaceae; g__; s__
354741	0	0	0	0	0	0	0	0	0	0	0	0	0	0	0	0	0	0	0	1	0	0	k__Bacteria; p__Firmicutes; c__Clostridia; o__Clostridiales; f__Ruminococcaceae; g__; s__
323386	0	0	1	0	0	0	1	0	0	1	2	0	2	0	1	0	0	0	0	0	0	1	k__Bacteria; p__Firmicutes; c__Clostridia; o__Clostridiales; f__Ruminococcaceae; g__; s__
4453921	0	0	0	0	0	0	0	0	0	0	0	0	0	0	0	0	0	0	0	3	0	0	k__Bacteria; p__Spirochaetes; c__Spirochaetes; o__Spirochaetales; f__Spirochaetaceae; g__Treponema; s__
577512	1	13	15	5	31	47	9	6	24	10	3	4	11	2	0	51	1	0	23	27	5	5	k__Bacteria; p__Firmicutes; c__Clostridia; o__Clostridiales; f__; g__; s__
580421	1	0	0	0	0	0	0	0	0	0	0	0	0	0	1	0	0	2	1	0	0	0	k__Bacteria; p__Firmicutes; c__Clostridia; o__Clostridiales; f__Veillonellaceae; g__; s__
104352	0	0	0	0	1	0	0	0	0	0	0	0	0	0	0	0	0	1	0	0	0	0	k__Bacteria; p__Bacteroidetes; c__Bacteroidia; o__Bacteroidales; f__; g__; s__
1105814	0	0	0	1	0	0	0	0	0	0	0	0	0	1	0	0	0	0	0	0	0	0	k__Bacteria; p__Proteobacteria; c__Alphaproteobacteria; o__Rhizobiales; f__Bradyrhizobiaceae; g__Bradyrhizobium; s__
3781237	0	1	0	0	0	0	0	0	0	0	0	0	0	0	0	0	1	0	2	1	0	0	k__Bacteria; p__Proteobacteria; c__Gammaproteobacteria; o__Enterobacteriales; f__Enterobacteriaceae; g__; s__
298172	44	1	22	1	1	0	56	8	97	62	96	29	51	35	57	0	0	10	9	3	0	44	k__Bacteria; p__Firmicutes; c__Erysipelotrichi; o__Erysipelotrichales; f__Erysipelotrichaceae; g__; s__
312833	2	2	5	13	5	0	9	4	0	1	3	2	8	1	4	0	12	1	5	10	4	2	k__Bacteria; p__Firmicutes; c__Clostridia; o__Clostridiales; f__Ruminococcaceae; g__; s__
194053	0	0	0	0	0	0	0	0	0	0	0	1	1	0	0	0	0	0	0	0	0	0	k__Bacteria; p__Firmicutes; c__Clostridia; o__Clostridiales; f__Lachnospiraceae; g__Roseburia; s__
194051	1	0	0	0	0	0	0	0	0	0	0	0	0	0	0	0	0	0	0	0	0	0	k__Bacteria; p__Firmicutes; c__Clostridia; o__Clostridiales; f__; g__; s__
2863553	1	0	2	1	0	0	1	1	0	1	1	1	0	0	4	0	1	1	1	0	0	0	k__Bacteria; p__Firmicutes; c__Clostridia; o__Clostridiales; f__Clostridiaceae; g__; s__
519864	0	0	0	0	0	0	0	0	0	0	0	0	1	0	0	0	0	0	0	0	0	0	k__Bacteria; p__Firmicutes; c__Clostridia; o__Clostridiales; f__Ruminococcaceae; g__; s__
309161	0	0	0	1	0	0	1	0	0	0	0	0	0	0	0	0	0	0	0	0	0	0	k__Bacteria; p__Firmicutes; c__Clostridia; o__Clostridiales; f__Lachnospiraceae; g__; s__
325254	0	0	0	0	0	0	0	0	0	0	0	0	0	0	0	0	0	0	0	0	0	1	k__Bacteria; p__Firmicutes; c__Clostridia; o__Clostridiales; f__Christensenellaceae; g__; s__
813331	0	3	7	0	0	0	0	0	8	1	0	0	2	1	1	0	1	0	5	0	0	4	k__Bacteria; p__Verrucomicrobia; c__Verruco-5; o__WCHB1-41; f__RFP12; g__; s__
3195723	0	0	0	1	0	0	0	0	0	0	0	0	0	0	0	0	0	0	0	0	0	0	k__Bacteria; p__Firmicutes; c__Clostridia; o__Clostridiales; f__Ruminococcaceae; g__Oscillospira; s__
2250983	0	1	0	7	0	4	0	0	0	0	0	0	0	0	0	0	0	1	4	0	1	0	k__Bacteria; p__Firmicutes; c__Clostridia; o__Clostridiales; f__Clostridiaceae; g__; s__
297496	0	0	0	0	0	0	0	0	2	2	0	1	0	0	0	0	0	0	0	0	0	0	k__Bacteria; p__Firmicutes; c__Clostridia; o__Clostridiales; f__Ruminococcaceae; g__; s__
346938	0	0	0	1	0	0	0	0	1	0	0	0	0	0	0	0	0	0	0	0	0	0	k__Bacteria; p__Bacteroidetes; c__Bacteroidia; o__Bacteroidales; f__Prevotellaceae; g__Prevotella; s__copri
305099	1214	12207	3933	1224	25027	13	1615	1537	2079	2075	1986	1058	3387	2459	6550	13990	2342	3201	8299	16514	446	901	k__Bacteria; p__Bacteroidetes; c__Bacteroidia; o__Bacteroidales; f__RF16; g__; s__
515953	0	0	1	0	0	0	0	0	0	0	0	0	0	0	0	0	0	1	1	0	2	0	k__Bacteria; p__Firmicutes; c__Clostridia; o__Clostridiales; f__Ruminococcaceae; g__; s__
274893	0	0	0	1	0	0	0	0	0	0	0	0	0	0	0	0	0	1	0	0	0	0	k__Bacteria; p__Firmicutes; c__Clostridia; o__Clostridiales; f__Peptostreptococcaceae; g__; s__
328828	1	0	10	0	0	0	5	1	5	4	3	4	0	3	3	0	0	0	0	0	0	6	k__Bacteria; p__Firmicutes; c__Clostridia; o__Clostridiales; f__; g__; s__
1624481	0	0	0	0	0	0	0	0	0	0	0	0	0	0	0	0	0	0	1	0	0	0	k__Bacteria; p__Firmicutes; c__Clostridia; o__Clostridiales; f__Lachnospiraceae; g__Roseburia; s__faecis
204629	0	0	0	0	0	0	0	0	0	0	0	0	1	0	0	0	0	0	0	0	0	0	k__Bacteria; p__Firmicutes; c__Clostridia; o__Clostridiales; f__Ruminococcaceae; g__; s__
357471	0	0	0	0	0	0	0	0	3	1	1	3	2	2	1	0	2	0	0	0	0	0	k__Bacteria; p__Firmicutes; c__Clostridia; o__Clostridiales; f__; g__; s__
349444	0	0	0	0	0	0	0	0	1	0	0	0	0	0	0	0	0	0	0	0	0	0	k__Bacteria; p__Firmicutes; c__Clostridia; o__Clostridiales; f__Ruminococcaceae; g__; s__
4331232	0	1	0	0	0	0	0	0	0	0	0	0	0	0	0	0	0	0	0	0	0	0	k__Bacteria; p__Proteobacteria; c__Gammaproteobacteria; o__Alteromonadales; f__; g__; s__
336356	98	2	62	0	53	0	174	179	84	130	94	89	93	65	144	0	203	0	55	562	0	94	k__Bacteria; p__Firmicutes; c__Clostridia; o__Clostridiales; f__Ruminococcaceae; g__; s__
510070	0	1	0	0	0	0	0	0	0	0	0	0	0	0	0	1	5	12	4	7	9	0	k__Bacteria; p__Firmicutes; c__Clostridia; o__Clostridiales; f__Ruminococcaceae; g__Oscillospira; s__
328573	0	0	0	0	0	0	0	0	0	0	0	0	1	0	0	0	0	0	0	0	0	0	k__Bacteria; p__Firmicutes; c__Clostridia; o__Clostridiales; f__Clostridiaceae; g__; s__
570052	9	0	5	0	0	0	2	2	16	4	0	10	5	7	0	0	0	0	0	0	0	0	k__Bacteria; p__Firmicutes; c__Clostridia; o__Clostridiales; f__Christensenellaceae; g__; s__
512907	1	0	0	0	0	0	0	0	0	0	2	0	0	2	0	0	0	0	0	0	0	0	k__Bacteria; p__Firmicutes; c__Clostridia; o__Clostridiales; f__; g__; s__
575062	268	1355	1204	2311	1630	1459	426	582	288	461	333	333	629	313	1357	3480	1296	2137	2715	570	1790	862	k__Bacteria; p__Bacteroidetes; c__Bacteroidia; o__Bacteroidales; f__Bacteroidaceae; g__5-7N15; s__
293006	20	1	298	0	0	0	74	31	46	35	51	108	116	55	62	0	0	1	1	3	0	65	k__Bacteria; p__Firmicutes; c__Clostridia; o__Clostridiales; f__Ruminococcaceae; g__; s__
345353	5	0	2	0	0	0	1	3	4	4	3	6	2	4	4	0	1	0	0	0	0	3	k__Bacteria; p__Firmicutes; c__Clostridia; o__Clostridiales; f__Ruminococcaceae; g__; s__
345354	0	0	0	0	0	0	0	1	1	0	0	0	0	0	0	0	0	0	1	0	0	0	k__Bacteria; p__Firmicutes; c__Clostridia; o__Clostridiales; f__; g__; s__
344198	0	0	0	0	0	0	0	0	0	0	0	0	0	0	0	0	0	1	1	0	0	0	k__Bacteria; p__Firmicutes; c__Clostridia; o__Clostridiales; f__; g__; s__
405655	0	0	0	0	0	0	0	0	1	0	0	0	0	0	1	0	0	0	0	0	0	0	k__Bacteria; p__Proteobacteria; c__Alphaproteobacteria; o__Rhizobiales; f__Rhizobiaceae; g__Agrobacterium; s__
134428	0	0	0	0	0	0	0	0	0	0	0	0	0	0	0	0	0	0	0	1	0	0	k__Bacteria; p__Spirochaetes; c__Spirochaetes; o__Spirochaetales; f__Spirochaetaceae; g__Treponema; s__
622256	12	15	5	29	25	120	12	11	21	35	11	5	2	18	0	2	19	51	162	51	1	52	k__Bacteria; p__Firmicutes; c__Clostridia; o__Clostridiales; f__Ruminococcaceae; g__Ruminococcus; s__
4447372	0	0	1	3	0	0	0	0	2	0	0	0	0	0	0	7	1	1	5	0	1	0	k__Bacteria; p__Firmicutes; c__Clostridia; o__Clostridiales; f__Ruminococcaceae; g__; s__
293779	0	0	1	0	0	0	26	4	4	0	1	0	7	1	26	0	0	0	0	0	1	2	k__Bacteria; p__Bacteroidetes; c__Bacteroidia; o__Bacteroidales; f__; g__; s__
578207	0	0	0	1	0	0	0	0	0	0	0	0	1	0	1	0	1	0	0	0	0	0	k__Bacteria; p__Bacteroidetes; c__Bacteroidia; o__Bacteroidales; f__; g__; s__
570507	0	0	0	0	0	0	0	0	0	0	0	0	0	0	0	0	17	0	0	0	0	0	k__Bacteria; p__Firmicutes; c__Clostridia; o__Clostridiales; f__Lachnospiraceae; g__Blautia; s__
113397	32	0	17	0	0	0	17	18	19	14	14	8	33	45	147	1	0	0	0	24	0	20	k__Bacteria; p__Firmicutes; c__Clostridia; o__Clostridiales; f__; g__; s__
297278	0	0	0	0	0	0	0	0	0	0	0	0	0	1	0	0	0	0	0	0	0	0	k__Bacteria; p__Firmicutes; c__Clostridia; o__Clostridiales; f__Ruminococcaceae; g__; s__
357312	0	0	0	0	0	0	0	0	0	0	0	0	0	0	0	0	1	0	1	0	0	0	k__Bacteria; p__Firmicutes; c__Clostridia; o__Clostridiales; f__Lachnospiraceae; g__; s__
326382	14	4	69	11	3	11	22	13	17	8	7	15	11	12	29	9	12	4	28	0	18	10	k__Bacteria; p__Bacteroidetes; c__Bacteroidia; o__Bacteroidales; f__Bacteroidaceae; g__5-7N15; s__
299267	0	0	0	0	1	0	0	0	0	0	0	0	1	0	0	0	0	0	0	0	0	0	k__Bacteria; p__Proteobacteria; c__Gammaproteobacteria; o__Enterobacteriales; f__Enterobacteriaceae; g__; s__
340454	14	2	109	0	5	3	19	13	28	19	7	32	15	19	5	0	0	6	0	1	0	36	k__Bacteria; p__Firmicutes; c__Clostridia; o__Clostridiales; f__Ruminococcaceae; g__; s__
325388	39	120	43	0	2	0	14	12	7	13	16	1	10	14	97	0	11	0	0	9	0	35	k__Bacteria; p__Bacteroidetes; c__Bacteroidia; o__Bacteroidales; f__RF16; g__; s__
784184	216	54	76	0	236	0	75	200	145	108	83	83	86	80	210	10	87	0	48	54	0	186	k__Bacteria; p__Firmicutes; c__Clostridia; o__Clostridiales; f__Ruminococcaceae; g__; s__
826531	0	0	0	0	0	0	0	0	0	0	0	0	0	0	0	0	0	7	0	0	0	0	k__Bacteria; p__Bacteroidetes; c__Bacteroidia; o__Bacteroidales; f__Prevotellaceae; g__Prevotella; s__
290974	0	0	0	0	0	1	0	0	1	0	0	0	0	0	0	0	0	0	0	0	0	0	k__Bacteria; p__Firmicutes; c__Clostridia; o__Clostridiales; f__Clostridiaceae; g__Clostridium; s__
290977	0	0	174	0	0	0	2	14	211	0	0	309	1012	430	0	0	0	0	0	0	0	0	k__Bacteria; p__Bacteroidetes; c__Bacteroidia; o__Bacteroidales; f__; g__; s__
342978	0	0	0	0	1	0	0	0	0	0	0	0	0	0	0	0	0	0	0	0	0	0	k__Bacteria; p__Bacteroidetes; c__Bacteroidia; o__Bacteroidales; f__; g__; s__
523825	2	0	0	0	0	0	0	0	1	0	0	0	1	0	1	0	1	0	0	0	0	0	k__Bacteria; p__Firmicutes; c__Clostridia; o__Clostridiales; f__Ruminococcaceae; g__; s__
322278	0	0	0	0	0	0	0	0	0	1	0	0	0	0	0	0	0	0	0	0	0	0	k__Bacteria; p__Firmicutes; c__Clostridia; o__Clostridiales; f__Ruminococcaceae; g__; s__
327282	1	9	0	1	29	27	1	0	5	1	1	3	2	5	0	14	68	62	12	97	11	2	k__Bacteria; p__Firmicutes; c__Clostridia; o__Clostridiales; f__; g__; s__
325384	0	0	0	0	1	0	0	1	0	0	0	0	0	0	0	0	0	2	0	0	3	1	k__Bacteria; p__Firmicutes; c__Clostridia; o__Clostridiales; f__Lachnospiraceae; g__Dorea; s__
514242	0	0	0	3	0	0	0	0	0	0	0	0	0	0	0	0	13	38	1	0	0	0	k__Bacteria; p__Firmicutes; c__Clostridia; o__Clostridiales; f__Clostridiaceae; g__Clostridium; s__
404204	0	0	0	1	0	0	0	0	0	0	0	0	0	0	0	0	0	0	2	1	0	0	k__Bacteria; p__Firmicutes; c__Bacilli; o__Bacillales; f__Staphylococcaceae; g__Staphylococcus; s__
192641	0	0	0	0	0	0	0	0	2	1	0	0	0	0	0	0	0	0	1	2	0	0	k__Bacteria; p__Firmicutes; c__Clostridia; o__Clostridiales; f__Lachnospiraceae; g__; s__
458550	2	2	2	0	6	2	1	0	1	0	1	0	5	0	0	13	0	2	0	3	0	0	k__Bacteria; p__Firmicutes; c__Clostridia; o__Clostridiales; f__; g__; s__
350351	0	0	0	0	0	0	3	1	0	1	0	0	0	0	0	0	0	0	0	0	0	0	k__Bacteria; p__Firmicutes; c__Clostridia; o__Clostridiales; f__Ruminococcaceae; g__; s__
327049	2	2	8	4	5	5	6	6	9	3	3	8	2	5	4	1	3	4	6	4	1	5	k__Bacteria; p__Firmicutes; c__Clostridia; o__Clostridiales; f__; g__; s__
334699	48	24	54	62	29	57	100	102	137	101	46	51	109	71	37	48	38	39	50	23	32	70	k__Bacteria; p__Firmicutes; c__Clostridia; o__Clostridiales; f__Ruminococcaceae; g__Oscillospira; s__
299181	0	0	0	76	18	0	0	0	0	0	0	0	0	0	0	1	0	0	1	0	0	0	k__Bacteria; p__Firmicutes; c__Erysipelotrichi; o__Erysipelotrichales; f__Erysipelotrichaceae; g__Coprobacillus; s__
582743	16	0	7	0	0	0	78	25	72	16	3	2	50	45	1	0	0	0	0	0	0	0	k__Bacteria; p__Tenericutes; c__RF3; o__ML615J-28; f__; g__; s__
824567	0	0	0	0	0	0	0	0	0	0	0	0	1	0	0	0	0	0	0	0	0	0	k__Bacteria; p__Firmicutes; c__Clostridia; o__Clostridiales; f__Lachnospiraceae; g__; s__
270200	0	0	0	0	0	0	0	0	0	0	0	0	0	0	0	0	0	0	1	0	0	0	k__Bacteria; p__Firmicutes; c__Clostridia; o__Clostridiales; f__Clostridiaceae; g__; s__
290370	0	0	0	0	0	0	0	0	0	0	1	0	0	0	0	0	0	0	0	0	0	0	k__Bacteria; p__WPS-2; c__; o__; f__; g__; s__
538947	0	0	0	0	0	0	0	0	1	0	0	0	0	0	0	0	0	0	0	0	0	0	k__Bacteria; p__Firmicutes; c__Clostridia; o__Clostridiales; f__Lachnospiraceae; g__Blautia; s__
798164	14	11	31	50	18	23	24	18	64	20	13	21	36	15	50	20	27	85	37	44	8	20	k__Bacteria; p__Firmicutes; c__Clostridia; o__Clostridiales; f__; g__; s__
578085	0	62	0	0	0	1	0	0	0	0	0	0	0	0	0	0	0	0	0	0	0	2	k__Bacteria; p__Bacteroidetes; c__Bacteroidia; o__Bacteroidales; f__Prevotellaceae; g__Prevotella; s__
299732	0	0	0	0	0	0	0	0	0	0	0	0	0	0	0	0	0	0	0	1	0	0	k__Bacteria; p__Firmicutes; c__Clostridia; o__Clostridiales; f__Ruminococcaceae; g__; s__
587510	0	0	0	0	3	0	0	0	0	0	0	0	0	0	0	0	0	0	0	0	0	1	k__Bacteria; p__Tenericutes; c__Mollicutes; o__RF39; f__; g__; s__
4369901	0	0	0	4	2	9	0	0	0	0	0	0	0	0	0	4	8	4	0	4	0	0	k__Bacteria; p__Bacteroidetes; c__Bacteroidia; o__Bacteroidales; f__[Paraprevotellaceae]; g__CF231; s__
578240	0	0	0	0	0	0	0	0	0	0	0	0	0	0	0	0	0	0	0	1	0	0	k__Bacteria; p__Spirochaetes; c__Spirochaetes; o__Spirochaetales; f__Spirochaetaceae; g__Treponema; s__
346595	0	0	0	1	0	0	0	0	0	0	0	0	0	0	0	0	1	1	0	1	1	0	k__Bacteria; p__Firmicutes; c__Clostridia; o__Clostridiales; f__; g__; s__
4311039	41	0	73	0	18	75	34	6	32	45	53	59	22	172	85	0	26	1	40	22	0	13	k__Bacteria; p__Firmicutes; c__Clostridia; o__Clostridiales; f__Ruminococcaceae; g__; s__
105501	0	0	0	0	0	0	0	1	0	1	3	2	14	2	0	0	0	0	0	0	0	3	k__Bacteria; p__Firmicutes; c__Clostridia; o__Clostridiales; f__; g__; s__
218446	0	0	0	0	0	0	0	0	0	1	0	0	0	0	3	0	0	0	0	0	0	0	k__Bacteria; p__Proteobacteria; c__Alphaproteobacteria; o__Rhizobiales; f__Rhizobiaceae; g__Rhizobium; s__leguminosarum
313524	1	4	2	1	2	3	6	7	3	17	13	8	6	2	4	1	0	7	0	1	0	1	k__Bacteria; p__Firmicutes; c__Clostridia; o__Clostridiales; f__Ruminococcaceae; g__; s__
290544	0	0	0	0	0	0	0	10	0	0	0	0	102	334	0	0	0	0	0	0	0	1022	k__Bacteria; p__Bacteroidetes; c__Bacteroidia; o__Bacteroidales; f__[Paraprevotellaceae]; g__YRC22; s__
301410	153	0	218	0	73	0	89	105	150	134	89	114	71	104	140	0	0	0	0	0	0	41	k__Bacteria; p__Firmicutes; c__Clostridia; o__Clostridiales; f__Ruminococcaceae; g__; s__
338992	0	1	0	0	0	0	0	0	0	0	0	0	0	1	1	1	0	2	1	0	9	0	k__Bacteria; p__Firmicutes; c__Clostridia; o__Clostridiales; f__Lachnospiraceae; g__; s__
191608	1	0	0	0	0	0	0	0	0	0	0	0	1	0	0	0	0	0	0	0	0	0	k__Bacteria; p__Firmicutes; c__Clostridia; o__Clostridiales; f__Lachnospiraceae; g__Dorea; s__
997267	3	0	0	0	0	0	0	0	0	1	0	0	0	0	0	0	0	0	0	0	0	0	k__Bacteria; p__Firmicutes; c__Clostridia; o__Clostridiales; f__Ruminococcaceae; g__; s__
346598	0	0	5	0	0	0	0	0	3	0	0	2	5	0	0	0	0	0	0	0	0	0	k__Bacteria; p__Firmicutes; c__Clostridia; o__Clostridiales; f__Ruminococcaceae; g__; s__
297878	97	45	48	1	24	41	55	57	118	111	59	84	78	122	52	20	1	0	3	166	0	37	k__Bacteria; p__Firmicutes; c__Clostridia; o__Clostridiales; f__; g__; s__
278399	0	0	0	0	0	0	0	0	2	0	0	0	0	0	0	0	0	0	0	0	0	0	k__Bacteria; p__Proteobacteria; c__Alphaproteobacteria; o__Rhizobiales; f__Hyphomicrobiaceae; g__Devosia; s__
549950	455	37	1040	67	52	23	308	540	858	545	367	495	772	411	887	34	52	0	28	41	76	546	k__Bacteria; p__Firmicutes; c__Clostridia; o__Clostridiales; f__Ruminococcaceae; g__Oscillospira; s__
4411295	0	0	0	0	0	0	0	0	0	1	0	0	0	0	0	0	0	0	2	0	0	0	k__Bacteria; p__Firmicutes; c__Clostridia; o__Clostridiales; f__Lachnospiraceae; g__; s__
553981	0	0	2	0	0	0	4	5	1	0	0	1	2	1	4	0	0	0	0	0	0	1	k__Bacteria; p__Proteobacteria; c__Alphaproteobacteria; o__Rhizobiales; f__Rhizobiaceae; g__; s__
236097	0	0	1	0	0	0	0	0	0	0	0	0	0	0	0	0	0	0	0	0	0	0	k__Bacteria; p__Firmicutes; c__Clostridia; o__Clostridiales; f__Lachnospiraceae; g__; s__
297872	0	0	0	0	0	0	0	0	0	0	0	0	0	0	1	0	1	0	0	0	1	1	k__Bacteria; p__Firmicutes; c__Clostridia; o__Clostridiales; f__Lachnospiraceae; g__; s__
347511	1	1	7	4	15	7	4	1	9	9	3	5	5	1	2	6	7	2	6	6	1	3	k__Bacteria; p__Firmicutes; c__Clostridia; o__Clostridiales; f__; g__; s__
4330226	0	0	0	0	0	0	1	0	0	0	0	0	2	0	0	0	0	1	0	0	0	0	k__Bacteria; p__Firmicutes; c__Clostridia; o__Clostridiales; f__Ruminococcaceae; g__Ruminococcus; s__
363035	42	0	20	0	0	0	7	17	168	35	21	266	19	75	0	0	0	0	0	0	0	0	k__Bacteria; p__Firmicutes; c__Clostridia; o__Clostridiales; f__Ruminococcaceae; g__; s__
4426367	0	0	0	0	0	0	0	0	0	1	0	0	0	0	0	0	0	0	0	0	0	0	k__Bacteria; p__Cyanobacteria; c__4C0d-2; o__YS2; f__; g__; s__
210262	0	0	2	0	0	0	1	1	0	0	2	0	0	0	0	1	0	0	0	1	0	0	k__Bacteria; p__Firmicutes; c__Clostridia; o__Clostridiales; f__; g__; s__
581048	0	0	0	2	0	0	0	1	0	0	0	0	1	0	1	1	0	0	0	0	0	0	k__Bacteria; p__Elusimicrobia; c__Elusimicrobia; o__Elusimicrobiales; f__Elusimicrobiaceae; g__; s__
514192	0	0	0	0	0	0	0	0	0	0	0	0	0	0	0	0	0	0	0	0	1	0	k__Bacteria; p__Firmicutes; c__Clostridia; o__Clostridiales; f__Ruminococcaceae; g__Oscillospira; s__
578649	136	460	101	274	280	221	73	98	99	215	144	229	124	155	205	445	752	101	497	446	51	194	k__Bacteria; p__Firmicutes; c__Clostridia; o__Clostridiales; f__Lachnospiraceae; g__; s__
291937	0	2	0	0	1	0	1	0	0	0	0	0	0	0	0	0	1	0	0	1	0	0	k__Bacteria; p__Firmicutes; c__Clostridia; o__Clostridiales; f__Lachnospiraceae; g__; s__
562425	0	0	0	0	0	0	0	0	0	0	1	0	0	0	0	0	0	0	0	0	0	1	k__Bacteria; p__Firmicutes; c__Clostridia; o__Clostridiales; f__Lachnospiraceae; g__Butyrivibrio; s__
179727	0	0	0	0	0	0	0	0	0	0	0	0	0	0	0	0	0	0	0	0	1	0	k__Bacteria; p__Firmicutes; c__Clostridia; o__Clostridiales; f__Lachnospiraceae; g__; s__
189987	0	0	0	0	1	0	0	0	0	1	0	0	0	0	0	0	0	0	0	0	0	0	k__Bacteria; p__Firmicutes; c__Clostridia; o__Clostridiales; f__Lachnospiraceae; g__; s__
2526440	5	0	1	0	0	1	1	1	1	0	1	7	1	0	0	0	0	1	0	0	0	0	k__Bacteria; p__Firmicutes; c__Bacilli; o__Bacillales; f__Planococcaceae; g__Solibacillus; s__
301703	1	6	8	2	4	2	3	5	0	9	4	4	6	4	15	9	4	0	1	5	1	14	k__Bacteria; p__Bacteroidetes; c__Bacteroidia; o__Bacteroidales; f__Bacteroidaceae; g__5-7N15; s__
676066	0	0	0	0	0	0	0	0	1	0	0	0	0	0	0	0	0	0	0	0	0	0	k__Bacteria; p__Proteobacteria; c__Alphaproteobacteria; o__Rhizobiales; f__Bradyrhizobiaceae; g__Bradyrhizobium; s__
556422	0	0	0	0	0	0	0	1	0	0	0	1	0	0	0	0	0	0	0	0	0	0	k__Bacteria; p__Firmicutes; c__Clostridia; o__Clostridiales; f__Ruminococcaceae; g__; s__
207023	0	0	0	0	1	3	0	0	0	0	0	0	0	0	0	2	0	0	0	1	3	0	k__Bacteria; p__Tenericutes; c__Mollicutes; o__RF39; f__; g__; s__
798097	0	0	2	0	0	0	4	1	2	1	3	1	2	0	3	0	0	0	0	0	0	2	k__Bacteria; p__Proteobacteria; c__Alphaproteobacteria; o__Rhizobiales; f__Hyphomicrobiaceae; g__Devosia; s__
514996	1	0	0	2	0	0	0	0	0	0	0	0	0	0	0	0	0	0	0	0	0	0	k__Bacteria; p__Firmicutes; c__Clostridia; o__Clostridiales; f__Lachnospiraceae; g__; s__
352427	0	0	0	1	0	2	0	0	0	0	0	0	0	0	0	1	3	0	2	0	29	0	k__Bacteria; p__Firmicutes; c__Clostridia; o__Clostridiales; f__Clostridiaceae; g__Clostridium; s__
342356	0	0	0	0	0	0	0	0	0	0	0	0	0	1	0	0	0	0	0	0	0	0	k__Bacteria; p__Firmicutes; c__Clostridia; o__Clostridiales; f__Ruminococcaceae; g__; s__
189698	0	0	0	0	0	0	0	0	0	0	0	0	0	0	0	0	1	0	0	0	0	0	k__Bacteria; p__Firmicutes; c__Clostridia; o__Clostridiales; f__Lachnospiraceae; g__Blautia; s__
325728	0	0	0	0	0	0	0	0	0	0	0	0	0	0	0	0	0	0	0	0	3	0	k__Bacteria; p__Firmicutes; c__Clostridia; o__Clostridiales; f__Clostridiaceae; g__; s__
4457480	0	0	0	0	0	0	0	0	0	0	0	0	0	0	0	0	0	0	0	0	0	1	k__Bacteria; p__Firmicutes; c__Clostridia; o__Clostridiales; f__Ruminococcaceae; g__; s__
175377	1	0	0	1	0	2	0	0	0	0	0	1	1	0	1	1	0	1	0	1	0	1	k__Bacteria; p__Firmicutes; c__Clostridia; o__Clostridiales; f__Ruminococcaceae; g__Oscillospira; s__
172895	16	0	24	0	0	0	11	30	6	4	13	8	10	21	23	0	0	0	0	0	0	19	k__Bacteria; p__Actinobacteria; c__Coriobacteriia; o__Coriobacteriales; f__Coriobacteriaceae; g__; s__
339013	0	21	0	40	26	24	0	0	0	0	1	0	0	0	0	45	40	42	57	28	66	0	k__Bacteria; p__Bacteroidetes; c__Bacteroidia; o__Bacteroidales; f__Bacteroidaceae; g__Bacteroides; s__
510233	63	15	79	0	26	13	74	64	61	28	9	12	14	3	17	0	9	0	0	7	0	50	k__Bacteria; p__Firmicutes; c__Clostridia; o__Clostridiales; f__Ruminococcaceae; g__; s__
1076587	0	0	0	9	0	2	0	13	1	0	0	1	0	1	0	1	18	28	9	5	27	0	k__Bacteria; p__Firmicutes; c__Clostridia; o__Clostridiales; f__Lachnospiraceae; g__Dorea; s__formicigenerans
508968	0	0	0	0	0	0	0	0	0	0	0	0	1	0	0	0	0	1	0	0	0	0	k__Bacteria; p__Firmicutes; c__Clostridia; o__Clostridiales; f__Lachnospiraceae; g__Roseburia; s__
4090254	0	0	0	0	0	0	0	1	2	0	1	0	0	0	0	0	0	1	0	0	0	0	k__Bacteria; p__Firmicutes; c__Clostridia; o__Clostridiales; f__Lachnospiraceae; g__; s__
2371945	0	0	0	0	0	0	0	1	0	0	0	0	0	0	1	0	0	0	0	0	0	0	k__Bacteria; p__Firmicutes; c__Clostridia; o__Clostridiales; f__Lachnospiraceae; g__Butyrivibrio; s__
4090250	0	1	0	1	0	0	2	0	1	0	1	0	0	0	1	0	0	1	0	2	0	0	k__Bacteria; p__Firmicutes; c__Clostridia; o__Clostridiales; f__Ruminococcaceae; g__; s__
569237	0	0	0	0	0	0	0	0	13	0	0	5	0	0	0	0	0	0	41	0	0	0	k__Bacteria; p__Bacteroidetes; c__Bacteroidia; o__Bacteroidales; f__[Paraprevotellaceae]; g__CF231; s__
347466	2	8	2	0	0	0	2	2	7	6	3	2	6	3	7	0	0	0	4	0	0	10	k__Bacteria; p__Firmicutes; c__Clostridia; o__Clostridiales; f__Lachnospiraceae; g__; s__
289958	1	0	0	0	0	0	0	0	0	0	0	0	0	0	0	0	0	0	0	0	0	0	k__Bacteria; p__Firmicutes; c__Clostridia; o__Clostridiales; f__Ruminococcaceae; g__; s__
291844	1	2	4	0	0	0	3	1	0	1	2	0	1	0	0	0	4	2	2	2	2	1	k__Bacteria; p__Firmicutes; c__Clostridia; o__Clostridiales; f__; g__; s__
120422	0	0	0	1	1	1	0	0	0	0	0	0	0	0	0	0	0	0	0	0	0	0	k__Bacteria; p__Proteobacteria; c__Alphaproteobacteria; o__Rhizobiales; f__Rhizobiaceae; g__Agrobacterium; s__
334074	1	0	0	0	0	0	0	0	0	0	0	0	0	0	0	0	0	0	0	0	0	0	k__Bacteria; p__Firmicutes; c__Clostridia; o__Clostridiales; f__; g__; s__
562511	3	0	0	0	0	0	6	9	2	14	2	10	6	0	4	0	0	0	0	44	0	1	k__Bacteria; p__Firmicutes; c__Clostridia; o__Clostridiales; f__; g__; s__
47477	0	0	0	0	0	0	0	0	0	0	0	0	0	0	0	0	0	0	1	0	0	0	k__Bacteria; p__Firmicutes; c__Clostridia; o__Clostridiales; f__Lachnospiraceae; g__; s__
109933	0	0	1	0	0	0	0	0	0	0	0	0	0	0	0	0	0	0	0	0	0	0	k__Bacteria; p__Firmicutes; c__Clostridia; o__Clostridiales; f__Ruminococcaceae; g__; s__
525841	0	0	0	0	1	0	0	0	0	0	0	0	0	0	0	0	0	0	0	0	0	0	k__Bacteria; p__Proteobacteria; c__Gammaproteobacteria; o__Enterobacteriales; f__Enterobacteriaceae; g__; s__
269890	0	25	0	1	1	0	0	0	8	0	0	0	0	0	0	0	0	7	2	0	0	4	k__Bacteria; p__Proteobacteria; c__Deltaproteobacteria; o__Desulfovibrionales; f__Desulfovibrionaceae; g__Desulfovibrio; s__D168
557275	763	20	1040	131	545	162	572	112	761	487	43	486	1110	775	1562	709	27	16	1143	191	35	277	k__Bacteria; p__Bacteroidetes; c__Bacteroidia; o__Bacteroidales; f__Bacteroidaceae; g__; s__
3150552	0	0	0	0	0	0	0	0	0	0	0	0	0	0	0	0	1	0	0	0	0	0	k__Bacteria; p__Firmicutes; c__Clostridia; o__Clostridiales; f__Lachnospiraceae; g__Coprococcus; s__
287496	0	0	0	0	0	0	0	0	0	0	0	0	0	0	1	0	0	0	0	0	0	0	k__Bacteria; p__Firmicutes; c__Clostridia; o__Clostridiales; f__Ruminococcaceae; g__; s__
3911841	8	0	0	0	0	1	19	0	2	0	0	28	0	30	0	1	76	0	42	35	0	8	k__Bacteria; p__Firmicutes; c__Clostridia; o__Clostridiales; f__Ruminococcaceae; g__; s__
4336940	0	0	0	0	0	0	0	0	0	2	0	0	0	0	0	0	0	0	0	0	0	0	k__Bacteria; p__Firmicutes; c__Clostridia; o__Clostridiales; f__; g__; s__
197760	0	0	0	0	0	0	0	0	0	0	0	0	1	0	0	0	0	1	0	0	0	0	k__Bacteria; p__Firmicutes; c__Clostridia; o__Clostridiales; f__Lachnospiraceae; g__Roseburia; s__
291650	1	0	1	0	8	8	0	0	0	0	0	0	0	0	0	0	2	8	0	1	0	0	k__Bacteria; p__Bacteroidetes; c__Bacteroidia; o__Bacteroidales; f__; g__; s__
306124	0	0	0	0	0	0	0	0	0	0	0	0	0	0	1	0	1	0	0	0	1	0	k__Bacteria; p__Firmicutes; c__Clostridia; o__Clostridiales; f__Veillonellaceae; g__Mitsuokella; s__multacida
335480	0	0	0	0	0	0	0	0	0	0	0	0	0	0	0	0	1	0	0	0	0	0	k__Bacteria; p__Firmicutes; c__Clostridia; o__Clostridiales; f__Ruminococcaceae; g__Ruminococcus; s__
4380006	12	23	18	25	24	90	13	19	17	22	16	13	8	13	32	30	26	9	23	21	22	6	k__Bacteria; p__Firmicutes; c__Clostridia; o__Clostridiales; f__[Mogibacteriaceae]; g__; s__
288557	1	0	1	0	0	0	1	0	0	1	2	0	0	2	0	0	0	0	0	0	0	0	k__Bacteria; p__Firmicutes; c__Clostridia; o__Clostridiales; f__Ruminococcaceae; g__; s__
591405	0	6	0	23	18	14	0	0	0	2	0	0	0	0	0	10	7	35	10	43	3	0	k__Bacteria; p__Firmicutes; c__Clostridia; o__Clostridiales; f__; g__; s__
1111294	3	3	1	13	6	5	2	0	0	3	3	0	9	2	2	6	4	6	16	3	0	2	k__Bacteria; p__Proteobacteria; c__Gammaproteobacteria; o__Enterobacteriales; f__Enterobacteriaceae; g__; s__
335488	31	0	0	0	0	0	12	45	3	0	8	8	1	1	3	0	1	22	0	0	0	0	k__Bacteria; p__Firmicutes; c__Clostridia; o__Clostridiales; f__Lachnospiraceae; g__; s__
302144	7	0	7	0	16	0	25	0	1	7	0	2	1	7	3	15	48	0	2	20	0	12	k__Bacteria; p__Firmicutes; c__Clostridia; o__Clostridiales; f__Ruminococcaceae; g__; s__
174153	0	0	0	1	0	0	0	0	0	0	0	0	0	0	0	0	0	0	0	0	0	0	k__Bacteria; p__Firmicutes; c__Clostridia; o__Clostridiales; f__Lachnospiraceae; g__; s__
796871	89	4	70	15	23	9	62	67	65	100	72	70	114	81	61	5	13	24	26	28	12	36	k__Bacteria; p__Firmicutes; c__Clostridia; o__Clostridiales; f__; g__; s__
328298	0	51	45	6	1	27	4	0	0	1	0	0	0	13	0	135	1295	44	0	3	0	0	k__Bacteria; p__Proteobacteria; c__Gammaproteobacteria; o__Aeromonadales; f__Succinivibrionaceae; g__Ruminobacter; s__
3412718	0	0	0	0	0	0	0	0	0	0	0	0	0	0	0	0	79	0	0	0	0	0	k__Bacteria; p__Firmicutes; c__Clostridia; o__Clostridiales; f__Ruminococcaceae; g__; s__
584425	178	308	230	284	376	1127	94	250	193	236	174	132	143	179	358	380	220	126	230	271	226	77	k__Bacteria; p__Firmicutes; c__Clostridia; o__Clostridiales; f__[Mogibacteriaceae]; g__; s__
4238405	0	0	10	0	0	0	1	1	1	2	1	0	1	0	1	0	0	0	0	0	0	0	k__Bacteria; p__Firmicutes; c__Clostridia; o__Clostridiales; f__; g__; s__
591399	0	0	0	0	0	0	0	0	0	0	0	0	0	0	0	0	1	1	1	0	0	0	k__Bacteria; p__Firmicutes; c__Clostridia; o__Clostridiales; f__Lachnospiraceae; g__Dorea; s__
288779	244	1108	279	1671	759	500	193	199	181	309	261	173	246	297	588	1183	158	566	274	1646	159	417	k__Bacteria; p__Firmicutes; c__Clostridia; o__Clostridiales; f__Ruminococcaceae; g__; s__
297643	0	0	0	0	0	0	0	1	0	1	0	0	0	0	0	0	0	0	0	0	0	0	k__Bacteria; p__Firmicutes; c__Clostridia; o__Clostridiales; f__Ruminococcaceae; g__; s__
416215	2	2	1	4	1	4	1	7	3	3	4	6	0	2	3	2	2	0	1	3	0	2	k__Bacteria; p__Firmicutes; c__Clostridia; o__Clostridiales; f__; g__; s__
769075	37	110	4	14	62	14	23	29	83	35	38	11	15	23	29	580	2	11	2	30	0	5	k__Bacteria; p__Firmicutes; c__Clostridia; o__Clostridiales; f__; g__; s__
350300	10	0	8	0	16	4	7	4	39	12	6	14	14	8	12	1	3	19	5	17	0	6	k__Bacteria; p__Firmicutes; c__Clostridia; o__Clostridiales; f__Ruminococcaceae; g__; s__
784040	1	0	0	0	1	2	1	0	0	0	0	0	0	0	0	1	0	0	0	1	0	0	k__Bacteria; p__Firmicutes; c__Clostridia; o__Clostridiales; f__; g__; s__
350337	0	0	0	0	0	2	1	0	0	1	0	1	0	1	0	1	0	0	0	3	0	0	k__Bacteria; p__Firmicutes; c__Clostridia; o__Clostridiales; f__; g__; s__
834514	0	0	0	0	0	0	0	0	0	0	0	0	0	0	0	0	0	2	0	0	1	0	k__Bacteria; p__Synergistetes; c__Synergistia; o__Synergistales; f__Synergistaceae; g__; s__
237920	1	0	0	0	5	0	0	0	1	1	0	0	1	0	0	0	1	0	0	5	0	0	k__Bacteria; p__Firmicutes; c__Erysipelotrichi; o__Erysipelotrichales; f__Erysipelotrichaceae; g__RFN20; s__
291206	0	0	0	0	0	0	0	0	1	0	0	0	0	1	0	0	0	0	0	0	0	0	k__Bacteria; p__Firmicutes; c__Clostridia; o__Clostridiales; f__Ruminococcaceae; g__; s__
175955	0	0	0	0	0	0	0	0	0	0	0	0	0	0	0	0	1	0	0	0	0	0	k__Bacteria; p__Firmicutes; c__Clostridia; o__Clostridiales; f__Lachnospiraceae; g__Blautia; s__
822733	0	0	0	0	0	1	0	0	0	0	0	0	0	0	0	0	0	0	0	0	0	0	k__Bacteria; p__Tenericutes; c__Mollicutes; o__RF39; f__; g__; s__
268769	0	0	0	0	0	0	0	0	0	0	0	0	0	0	0	0	0	1	0	0	0	0	k__Bacteria; p__Bacteroidetes; c__Bacteroidia; o__Bacteroidales; f__Prevotellaceae; g__Prevotella; s__
3425927	0	0	0	0	0	0	0	0	0	0	0	0	0	0	0	0	0	0	1	0	0	0	k__Bacteria; p__Firmicutes; c__Clostridia; o__Clostridiales; f__Lachnospiraceae; g__Coprococcus; s__
552235	0	1	0	0	0	0	0	0	0	0	0	0	0	0	0	0	0	0	0	0	2	0	k__Bacteria; p__Firmicutes; c__Clostridia; o__Clostridiales; f__Christensenellaceae; g__Christensenella; s__
2251909	1	0	1	2	0	0	0	0	1	1	0	0	0	0	0	0	0	1	0	1	0	0	k__Bacteria; p__Firmicutes; c__Clostridia; o__Clostridiales; f__Peptostreptococcaceae; g__; s__
452014	0	4	0	3	12	10	0	0	0	0	0	0	0	0	0	0	0	3	0	3	0	1	k__Bacteria; p__Firmicutes; c__Clostridia; o__Clostridiales; f__Ruminococcaceae; g__Oscillospira; s__
313733	0	0	0	0	0	0	0	0	0	1	0	0	0	0	0	0	0	0	0	0	0	0	k__Bacteria; p__Tenericutes; c__Mollicutes; o__RF39; f__; g__; s__
538439	0	0	0	0	1	0	0	0	1	0	0	3	0	0	1	0	0	0	8	1	0	0	k__Bacteria; p__Firmicutes; c__Clostridia; o__Clostridiales; f__; g__; s__
326242	0	1	1	0	0	37	0	0	1	1	1	1	0	0	0	1	0	0	0	0	2	0	k__Bacteria; p__Firmicutes; c__Clostridia; o__Clostridiales; f__; g__; s__
205846	20	0	0	0	0	0	18	6	17	21	23	30	0	14	75	0	0	0	0	0	0	0	k__Bacteria; p__Firmicutes; c__Clostridia; o__Clostridiales; f__; g__; s__
180731	0	0	1	0	0	0	0	0	0	0	0	0	0	0	0	0	0	0	0	0	0	0	k__Bacteria; p__Bacteroidetes; c__Bacteroidia; o__Bacteroidales; f__Porphyromonadaceae; g__Parabacteroides; s__
171547	1	0	0	0	0	0	1	0	0	5	1	0	0	0	0	0	48	0	0	23	0	0	k__Bacteria; p__Firmicutes; c__Clostridia; o__Clostridiales; f__Ruminococcaceae; g__; s__
294255	0	0	0	0	0	0	0	2	2	0	0	0	0	1	1	0	0	0	0	0	0	0	k__Bacteria; p__Firmicutes; c__Clostridia; o__Clostridiales; f__; g__; s__
26888	0	0	0	0	0	0	0	0	0	0	0	0	0	0	0	0	0	1	0	0	0	0	k__Bacteria; p__Bacteroidetes; c__Bacteroidia; o__Bacteroidales; f__[Paraprevotellaceae]; g__CF231; s__
266198	0	0	0	0	0	0	3	2	2	0	1	1	1	0	1	0	0	0	0	0	0	4	k__Bacteria; p__Tenericutes; c__Mollicutes; o__RF39; f__; g__; s__
[truncated: 2,185 more rows]

## Sheet: Abundance table in family level
# Constructed from biom file
#OTU ID	Grass_1027	Grain_1050	Grass_1041	Grain_1127	Grain_1106	Grain_1010	Grass_989	Grass_1122	Grass_1103	Grass_1059	Grass_1117	Grass_1055	Grass_1022	Grass_1031	Grass_1078	Grain_997	Grain_1067	Grain_1128	Grain_1121	Grain_1023	Grain_0985	Grass_1056
k__Archaea;p__Euryarchaeota;c__Methanobacteria;o__Methanobacteriales;f__Methanobacteriaceae	3.92452e-05	0.000131196	0.000115919	0	4.03505e-05	5.50379e-06	5.22564e-05	6.88505e-05	9.90596e-05	0.000192985	0.000103968	4.25212e-05	6.54943e-05	0.000190631	4.61429e-05	9.58943e-05	0.00010495	4.89045e-05	5.33439e-06	3.09456e-05	0	4.88547e-05
k__Archaea;p__Euryarchaeota;c__Methanomicrobia;o__Methanomicrobiales;f__Methanocorpusculaceae	0.000196226	0	0	0	0	0	8.21171e-05	0.00104806	0.000270763	2.85904e-05	3.99875e-05	0.000205519	0.000163736	7.33197e-05	2.0974e-05	0	0	0	0	0	0	0
k__Archaea;p__Euryarchaeota;c__Thermoplasmata;o__E2;f__[Methanomassiliicoccaceae]	7.84905e-05	0	0.000135905	0	0	0	0.000231421	7.65006e-06	0.000165099	5.71808e-05	1.5995e-05	0.000177172	4.5846e-05	0.000263951	8.38961e-06	0	0	0	0	0	0	0
k__Bacteria;p__Actinobacteria;c__Actinobacteria;o__Actinomycetales;f__Actinomycetaceae	7.84905e-06	0	3.9972e-06	0	0	0	0	0	0	0	0	0	0	0	0	7.37648e-06	0	0	0	0	0	0
k__Bacteria;p__Actinobacteria;c__Actinobacteria;o__Actinomycetales;f__Beutenbergiaceae	0	0	3.9972e-06	0	0	0	0	0	0	7.14761e-06	0	0	0	0	0	0	0	0	0	0	0	0
k__Bacteria;p__Actinobacteria;c__Actinobacteria;o__Actinomycetales;f__Corynebacteriaceae	0	0	3.9972e-06	0	5.76435e-06	0	0	0	6.60397e-06	0	0	0	0	0	0	0	0	0	5.33439e-06	0	0	0
k__Bacteria;p__Actinobacteria;c__Actinobacteria;o__Actinomycetales;f__Dietziaceae	0	0	0	4.57364e-06	0	0	0	0	0	0	0	0	0	0	0	0	0	0	0	0	0	0
k__Bacteria;p__Actinobacteria;c__Actinobacteria;o__Actinomycetales;f__Kineosporiaceae	0	0	0	0	0	0	0	0	0	0	0	0	0	7.33197e-06	0	0	0	0	0	0	0	0
k__Bacteria;p__Actinobacteria;c__Actinobacteria;o__Actinomycetales;f__Microbacteriaceae	0	0	3.9972e-06	0	0	0	0	0	6.60397e-06	0	0	0	0	1.46639e-05	8.38961e-06	0	0	0	0	0	0	0
k__Bacteria;p__Actinobacteria;c__Actinobacteria;o__Actinomycetales;f__Mycobacteriaceae	0	0	0	0	0	0	0	0	6.60397e-06	0	0	0	0	0	8.38961e-06	0	0	0	0	0	0	0
k__Bacteria;p__Actinobacteria;c__Actinobacteria;o__Actinomycetales;f__Nocardiaceae	0	0	0	0	0	0	0	0	0	0	0	0	6.54943e-06	0	0	0	0	0	0	0	0	0
k__Bacteria;p__Actinobacteria;c__Actinobacteria;o__Actinomycetales;f__Nocardioidaceae	0	0	0	0	0	0	0	0	0	0	7.9975e-06	0	0	0	0	0	0	0	0	0	0	0
k__Bacteria;p__Actinobacteria;c__Actinobacteria;o__Actinomycetales;f__Williamsiaceae	0	0	0	0	0	0	0	0	0	0	0	0	0	0	4.19481e-06	0	0	0	0	0	0	0
k__Bacteria;p__Actinobacteria;c__Actinobacteria;o__Bifidobacteriales;f__Bifidobacteriaceae	7.84905e-06	8.12165e-05	1.19916e-05	2.28682e-05	5.76435e-05	0.000110076	7.46519e-06	1.53001e-05	0	0	0	2.12606e-05	1.30989e-05	2.19959e-05	0	4.42589e-05	0.00303804	0.000266258	6.40126e-05	0.000111404	0.000114035	1.39585e-05
k__Bacteria;p__Actinobacteria;c__Coriobacteriia;o__Coriobacteriales;f__Coriobacteriaceae	0.000470943	0.000331113	0.000507645	0.000278992	4.61148e-05	0.000187129	0.000485238	0.000642605	0.000198119	0.00053607	0.000599813	0.000311822	0.00045846	0.000696537	0.000406896	5.16354e-05	4.97133e-05	0.000124978	0.000149363	0.000173295	0.001	0.000718862
k__Bacteria;p__Actinobacteria;c__Thermoleophilia;o__Solirubrobacterales;f__	0	6.24742e-06	0	0	0	0	0	0	0	0	0	0	0	0	0	0	0	0	0	0	0	0
k__Bacteria;p__Bacteroidetes;c__Bacteroidia;o__Bacteroidales;f__	0.0570233	0.117539	0.0793764	0.0803041	0.0922931	0.144062	0.0625807	0.0776557	0.0762495	0.0714332	0.0649877	0.0846385	0.0837083	0.0608407	0.101103	0.0858327	0.0669362	0.150588	0.0794824	0.137392	0.0742895	0.0676149
k__Bacteria;p__Bacteroidetes;c__Bacteroidia;o__Bacteroidales;f__BS11	0.0118207	6.24742e-06	0.0302548	0.000155504	0.00592576	0.00314266	0.0139002	0.0160804	0.0141853	0.0165324	0.0213293	0.0168668	0.00781347	0.0114379	0.0243383	0.0120384	0.000226472	0	0.000746814	0.0123844	0	0.0249438
k__Bacteria;p__Bacteroidetes;c__Bacteroidia;o__Bacteroidales;f__Bacteroidaceae	0.0918652	0.0746005	0.167479	0.114378	0.0726424	0.119895	0.102057	0.101203	0.0983001	0.0845776	0.064156	0.0984721	0.0822085	0.080901	0.126666	0.182037	0.0974105	0.110513	0.159397	0.0395546	0.216289	0.118431
k__Bacteria;p__Bacteroidetes;c__Bacteroidia;o__Bacteroidales;f__Porphyromonadaceae	0.00397162	0.00222408	0.0102368	0.0052414	0.00733802	0.00444706	0.0087716	0.0187656	0.0114909	0.00295911	0.00946905	0.00132524	0.00484658	0.00692871	0.0149125	0.00165233	0.000673892	0.00446661	0.00021871	0.00839863	0.00623684	0.0214891
k__Bacteria;p__Bacteroidetes;c__Bacteroidia;o__Bacteroidales;f__Prevotellaceae	0.000125585	0.0016993	0.00130709	0.000580853	0.00112981	0.00031922	0.000485238	0.000826206	0.000369822	0.000450299	0.00199138	7.08687e-05	0.000733536	0.00137841	0.000834767	0.000405706	0.0030767	0.00517845	0.000234713	0.00155966	0.00271053	0.00207284
k__Bacteria;p__Bacteroidetes;c__Bacteroidia;o__Bacteroidales;f__RF16	0.0200779	0.104332	0.0250145	0.00559814	0.144305	8.25568e-05	0.0157366	0.0154072	0.0195213	0.0187696	0.0240165	0.00787351	0.0265056	0.0230737	0.0454969	0.103219	0.0163336	0.0174046	0.0442861	0.10347	0.0042193	0.0213286
k__Bacteria;p__Bacteroidetes;c__Bacteroidia;o__Bacteroidales;f__Rikenellaceae	0.112296	0.0706708	0.0703468	0.0482748	0.0820095	0.0789629	0.0518084	0.089957	0.0354898	0.0588677	0.0650917	0.0596644	0.0602417	0.0458321	0.111234	0.0466562	0.0284913	0.0679556	0.0289177	0.0543652	0.0295	0.0688851
k__Bacteria;p__Bacteroidetes;c__Bacteroidia;o__Bacteroidales;f__S24-7	0.00471728	0.0268514	0.0022864	0.0283886	0.0101453	0.01677	0.00324736	0.0065867	0.00735022	0.00360239	0.00409472	0.00462773	0.00481383	0.00322607	0.00319644	0.0343154	0.0543588	0.0573324	0.0316276	0.0350056	0.0274123	0.00309878
k__Bacteria;p__Bacteroidetes;c__Bacteroidia;o__Bacteroidales;f__[Barnesiellaceae]	0.00102038	0.00284258	0.00139502	0.00124403	0.00213281	0.00315367	0.00038819	0.00281522	0.00051511	0.000650432	0.00146354	0.00187093	0.000785932	0.000747861	0.00618734	0.00739123	0.000519228	0.00260281	0.00695604	0.00480894	0.00305263	0.00171689
k__Bacteria;p__Bacteroidetes;c__Bacteroidia;o__Bacteroidales;f__[Odoribacteraceae]	0.000321811	6.24742e-05	0.000159888	7.7752e-05	6.34079e-05	0.000495341	0.000276212	0.000183601	9.24556e-05	0.0001501	0.000103968	0.000106303	0.000294724	6.59877e-05	0.000281052	0.000177036	3.31422e-05	0	5.33439e-06	1.85673e-05	6.14035e-05	0.000174481
k__Bacteria;p__Bacteroidetes;c__Bacteroidia;o__Bacteroidales;f__[Paraprevotellaceae]	0.0119619	0.0760999	0.0151374	0.0779806	0.105666	0.107071	0.00527043	0.0243348	0.0311774	0.0214928	0.0307984	0.011502	0.0250057	0.0305596	0.0498763	0.0239146	0.086468	0.0773344	0.00342468	0.0766212	0.00184211	0.0605031
k__Bacteria;p__Bacteroidetes;c__Bacteroidia;o__Bacteroidales;f__p-2534-18B5	0	0	0	0	0	0	0.00325482	0	0	0	0	7.08687e-06	0	0	0	7.37648e-06	0	0	0	0	0	0.00418057
k__Bacteria;p__Bacteroidetes;c__Cytophagia;o__Cytophagales;f__Cyclobacteriaceae	0	0	0	0	0	0	0	0	0	0	0	0	0	0	0	0	0	0	0	6.18911e-06	0	0
k__Bacteria;p__Bacteroidetes;c__Flavobacteriia;o__Flavobacteriales;f__[Weeksellaceae]	0	0	0	0	0	0	0	0	0	0	0	0	0	0	0	0	0	5.43384e-06	0	0	0	0
k__Bacteria;p__Bacteroidetes;c__Sphingobacteriia;o__Sphingobacteriales;f__Sphingobacteriaceae	0	0	3.9972e-06	0	0	0	0	0	0	0	0	0	0	0	0	0	0	0	0	0	0	0
k__Bacteria;p__Chloroflexi;c__Anaerolineae;o__Anaerolineales;f__Anaerolinaceae	0	0	2.39832e-05	0	0	0	7.46519e-06	7.65006e-06	1.32079e-05	1.42952e-05	0	0	6.54943e-06	7.33197e-06	8.38961e-06	0	5.5237e-06	0	5.33439e-06	0	0	1.39585e-05
k__Bacteria;p__Cyanobacteria;c__4C0d-2;o__YS2;f__	0.00288845	0.00163682	0.00447287	0.0011114	0.00677888	0.00607618	0.00360569	0.00205787	0.00392276	0.00588248	0.00796551	0.00730656	0.00256083	0.00958288	0.00273921	0.00273667	0.0033087	0.000565119	0.000858836	0.00149777	0.000482456	0.00055136
k__Bacteria;p__Cyanobacteria;c__Chloroplast;o__Streptophyta;f__	3.92452e-05	0	9.993e-05	0	0	0	5.22564e-05	0.000122401	5.28318e-05	5.00332e-05	0.000143955	4.25212e-05	0.000183384	0.00010998	4.61429e-05	0	0	0	0	0	8.77193e-06	0.000237294
k__Bacteria;p__Elusimicrobia;c__Elusimicrobia;o__Elusimicrobiales;f__Elusimicrobiaceae	7.06414e-05	0.000493546	2.39832e-05	0.000557985	0.000697487	0.000220152	0.000806241	7.65006e-05	0.000178307	0.000314495	3.99875e-05	0.000574037	6.54943e-05	3.66598e-05	0.000134234	0.000339318	0.000110474	0.000222787	0.000426751	0.000167106	4.38596e-05	3.48962e-05
k__Bacteria;p__Fibrobacteres;c__Fibrobacteria;o__Fibrobacterales;f__Fibrobacteraceae	7.84905e-06	0	3.9972e-06	0	0	0	0	0	0	0	0	0	0	0	0	7.37648e-05	0	0	0.000442754	0.00097788	0.000105263	6.97924e-06
k__Bacteria;p__Firmicutes;c__Bacilli;o__Bacillales;f__Bacillaceae	0.000149132	0.000131196	1.9986e-05	0.000105194	4.61148e-05	3.85265e-05	2.98608e-05	4.59003e-05	4.62278e-05	2.14428e-05	5.59825e-05	0.000120477	1.96483e-05	2.93279e-05	4.19481e-06	0	2.20948e-05	0.000124978	2.66719e-05	8.04585e-05	4.38596e-05	3.48962e-05
k__Bacteria;p__Firmicutes;c__Bacilli;o__Bacillales;f__Paenibacillaceae	0	0	0	0	0	0	0	0	0	0	0	0	0	0	0	0	0	0	5.33439e-06	6.18911e-06	0	0
k__Bacteria;p__Firmicutes;c__Bacilli;o__Bacillales;f__Planococcaceae	0.00112241	1.87423e-05	4.39692e-05	3.20155e-05	1.72931e-05	2.20152e-05	0.000418051	1.53001e-05	0.000112268	6.43284e-05	0.00022393	0.00022678	0.000137538	0.000117312	7.97013e-05	7.37648e-06	0	4.34707e-05	1.60032e-05	1.85673e-05	0.000210526	5.58339e-05
k__Bacteria;p__Firmicutes;c__Bacilli;o__Bacillales;f__Staphylococcaceae	0	0	0	4.57364e-06	0	0	0	0	0	0	0	0	0	0	0	0	0	0	1.06688e-05	6.18911e-06	0	0
k__Bacteria;p__Firmicutes;c__Bacilli;o__Lactobacillales;f__Carnobacteriaceae	0	6.24742e-06	0	0	0	0	0	0	0	0	7.9975e-06	0	0	0	0	0	0	0	0	0	0	0
k__Bacteria;p__Firmicutes;c__Bacilli;o__Lactobacillales;f__Lactobacillaceae	7.84905e-06	3.74845e-05	1.19916e-05	9.14729e-05	3.45861e-05	3.85265e-05	7.46519e-06	2.29502e-05	6.60397e-06	7.14761e-06	0	0	0	0	1.25844e-05	5.16354e-05	0.000204377	8.15076e-05	0.000512101	0.000253754	0.000122807	6.97924e-06
k__Bacteria;p__Firmicutes;c__Bacilli;o__Lactobacillales;f__Streptococcaceae	0	1.87423e-05	3.9972e-06	2.74419e-05	2.30574e-05	5.50379e-06	7.46519e-06	0	0	0	0	7.08687e-06	6.54943e-06	7.33197e-06	0	1.4753e-05	0.00145826	1.63015e-05	6.9347e-05	1.23782e-05	8.77193e-06	0
k__Bacteria;p__Firmicutes;c__Bacilli;o__Turicibacterales;f__Turicibacteraceae	0.000439547	0.000737196	0.000527631	0.000887287	0.00111828	0.000561387	0.000268747	7.65006e-06	0.000171703	0.00017869	0.000231928	0.000191346	0.000150637	0.000395926	8.38961e-05	9.58943e-05	0.00231995	0.0021192	0.00099753	0.0017639	0.000517544	0.000125626
k__Bacteria;p__Firmicutes;c__Clostridia;o__;f__	0	6.24742e-06	0	0	0	0	0	0	0	0	0	0	0	0	0	0	5.5237e-06	5.43384e-06	0	1.23782e-05	0	0
k__Bacteria;p__Firmicutes;c__Clostridia;o__Clostridiales;f__	0.101841	0.0477303	0.0707585	0.0665054	0.0581508	0.0712355	0.107155	0.113175	0.100367	0.0959923	0.123122	0.110839	0.102774	0.0920749	0.0702211	0.0641606	0.0694827	0.0651517	0.087884	0.0757671	0.0661053	0.0831158
k__Bacteria;p__Firmicutes;c__Clostridia;o__Clostridiales;f__Christensenellaceae	0.00278641	0.00123074	0.00221045	0.000713489	0.00112981	0.000555883	0.00167967	0.00146116	0.00255574	0.00443152	0.00463056	0.00255836	0.0052199	0.00278615	0.0017744	0.000686013	0.00111026	1.63015e-05	0.000416082	0.00136779	0.000114035	0.00272888
k__Bacteria;p__Firmicutes;c__Clostridia;o__Clostridiales;f__Clostridiaceae	0.0172993	0.0108455	0.011448	0.0286676	0.0179098	0.0193733	0.011795	0.0186585	0.0130428	0.0122153	0.0123322	0.00999249	0.0125618	0.0114305	0.00971517	0.0136096	0.0337498	0.0137313	0.0260958	0.0174471	0.0186667	0.0129116
k__Bacteria;p__Firmicutes;c__Clostridia;o__Clostridiales;f__Dehalobacteriaceae	0.000180528	0	8.79384e-05	0	3.45861e-05	1.65114e-05	8.21171e-05	0.000107101	0.000105664	6.43284e-05	0.000119963	0.000134651	0.00011789	0.000117312	8.80909e-05	0	0	0	0	4.95129e-05	0	6.97924e-06
k__Bacteria;p__Firmicutes;c__Clostridia;o__Clostridiales;f__Eubacteriaceae	1.56981e-05	0	6.79524e-05	4.57364e-06	5.76435e-06	4.40303e-05	4.47912e-05	9.94507e-05	9.90596e-05	0.000100066	4.7985e-05	3.54344e-05	3.27472e-05	4.39918e-05	6.29221e-05	8.11413e-05	0	0	0	0	6.14035e-05	1.39585e-05
k__Bacteria;p__Firmicutes;c__Clostridia;o__Clostridiales;f__Lachnospiraceae	0.0346535	0.0382655	0.0280803	0.0334562	0.0361656	0.0487085	0.0417379	0.0501385	0.0460165	0.0473743	0.0371164	0.0395589	0.0433703	0.0338737	0.0272495	0.0646622	0.0611529	0.0564684	0.0660237	0.0590751	0.0777982	0.0438855
k__Bacteria;p__Firmicutes;c__Clostridia;o__Clostridiales;f__Peptococcaceae	0.00388528	0.00539153	0.0055721	0.011242	0.00340673	0.00937295	0.00359076	0.00291467	0.00301802	0.00435289	0.00510241	0.00236701	0.00232505	0.0037833	0.00471916	0.00563563	0.00498238	0.003983	0.00755349	0.00391771	0.00569298	0.00478078
k__Bacteria;p__Firmicutes;c__Clostridia;o__Clostridiales;f__Peptostreptococcaceae	0.000698565	0.00163058	0.00562806	0.00174713	0.000599493	0.00111177	0.00303087	0.000566104	0.00231139	0.00116506	0.00179944	0.00109138	0.00231195	0.00117312	0.000453039	0.000221294	0.00297175	0.00197248	0.00370206	0.00184436	0.00164035	0.00205888
k__Bacteria;p__Firmicutes;c__Clostridia;o__Clostridiales;f__Ruminococcaceae	0.470849	0.253277	0.416089	0.329691	0.287993	0.293715	0.497234	0.405858	0.478062	0.492449	0.466582	0.48285	0.479353	0.497518	0.359755	0.287734	0.215585	0.213707	0.283443	0.299962	0.193588	0.415202
k__Bacteria;p__Firmicutes;c__Clostridia;o__Clostridiales;f__Veillonellaceae	0.00551788	0.0107331	0.00675927	0.0202201	0.00916532	0.0147061	0.0047404	0.00773421	0.00506525	0.00654006	0.00540631	0.00615849	0.00588794	0.0057116	0.00704728	0.0138678	0.0209459	0.035032	0.0155924	0.0133932	0.0280877	0.00653257
k__Bacteria;p__Firmicutes;c__Clostridia;o__Clostridiales;f__[Mogibacteriaceae]	0.00689146	0.00394212	0.00376137	0.00410256	0.00340097	0.00791995	0.00597215	0.0123089	0.00684832	0.0078981	0.00733371	0.00545689	0.00661493	0.00590957	0.00565879	0.00424885	0.00207139	0.00207029	0.00261385	0.00461089	0.00319298	0.00851468
k__Bacteria;p__Firmicutes;c__Erysipelotrichi;o__Erysipelotrichales;f__Erysipelotrichaceae	0.00628709	0.00962103	0.00319776	0.00785752	0.00396011	0.00400125	0.00644993	0.00794841	0.0053228	0.00547507	0.00718976	0.00434425	0.0069293	0.00370998	0.0051722	0.00677161	0.00864459	0.0148452	0.0174861	0.00604058	0.0095614	0.00367108
k__Bacteria;p__Gemmatimonadetes;c__Gemm-1;o__;f__	0	0	0	0	0	0	0	0	0	0	0	0	0	0	0	0	0	5.43384e-06	0	0	0	0
k__Bacteria;p__LD1;c__;o__;f__	0	0	3.9972e-06	0	0	0	0	0	2.64159e-05	0	0	0	0	0	0	0	0	0	0	0	0	1.39585e-05
k__Bacteria;p__Lentisphaerae;c__[Lentisphaeria];o__Victivallales;f__Victivallaceae	0.00141283	3.74845e-05	0.00235835	0	5.76435e-06	5.50379e-06	0.00208279	0.000198901	0.00153873	0.000586104	0.00105567	0.00274262	0.00110685	0.00332871	0.000230714	7.37648e-06	1.10474e-05	1.08677e-05	1.60032e-05	0	1.75439e-05	0.000153543
k__Bacteria;p__Lentisphaerae;c__[Lentisphaeria];o__Z20;f__R4-45B	0	0	0	0	0	0	7.46519e-06	0	0	0	0	0	0	0	0	0	0	0	0	0	0	0
k__Bacteria;p__Planctomycetes;c__Planctomycetia;o__Pirellulales;f__Pirellulaceae	9.41886e-05	0	0.000115919	0	2.30574e-05	0	8.95823e-05	3.06002e-05	0.000132079	0.000250166	9.59701e-05	0.000233867	7.20438e-05	0.000315275	5.03377e-05	1.4753e-05	1.10474e-05	5.43384e-06	1.06688e-05	0	0	6.97924e-06
k__Bacteria;p__Proteobacteria;c__Alphaproteobacteria;o__;f__	5.49433e-05	4.3732e-05	0.000363745	0	5.76435e-06	1.10076e-05	6.71867e-05	5.35504e-05	0.000112268	6.43284e-05	6.398e-05	4.96081e-05	3.27472e-05	0.000549898	4.19481e-05	0	0	5.43384e-06	5.33439e-06	1.23782e-05	0	4.18755e-05
k__Bacteria;p__Proteobacteria;c__Alphaproteobacteria;o__Caulobacterales;f__Caulobacteraceae	0	0	0	0	0	0	0	0	0	0	0	0	0	0	0	0	0	0	0	0	0	6.97924e-06
k__Bacteria;p__Proteobacteria;c__Alphaproteobacteria;o__RF32;f__	0.000525886	0.000174928	0.000179874	0.000169225	0.000524556	0.00200338	0.00018663	0.000558454	0.000508506	0.000200133	0.00054383	0.000623645	7.85932e-05	0.00191364	0.000121649	0.00126875	0.000458467	0.00148887	1.60032e-05	0.00014235	8.77193e-05	6.97924e-06
k__Bacteria;p__Proteobacteria;c__Alphaproteobacteria;o__Rhizobiales;f__	4.70943e-05	0	4.79664e-05	1.37209e-05	0	0	0.000231421	0.000137701	0.000132079	0.000100066	0.000215933	2.12606e-05	0.000144088	0.000117312	0.000184572	0	0	0	0	6.18911e-06	0	6.97924e-05
k__Bacteria;p__Proteobacteria;c__Alphaproteobacteria;o__Rhizobiales;f__Aurantimonadaceae	2.35471e-05	0	7.9944e-06	0	0	0	1.49304e-05	3.82503e-05	1.98119e-05	2.14428e-05	2.39925e-05	0	3.27472e-05	1.46639e-05	2.93636e-05	0	0	0	5.33439e-06	0	0	2.09377e-05
k__Bacteria;p__Proteobacteria;c__Alphaproteobacteria;o__Rhizobiales;f__Beijerinckiaceae	0	0	0	0	0	0	0	7.65006e-06	6.60397e-06	0	0	0	0	0	0	0	0	0	0	0	0	0
k__Bacteria;p__Proteobacteria;c__Alphaproteobacteria;o__Rhizobiales;f__Bradyrhizobiaceae	7.84905e-06	0	7.9944e-06	4.57364e-06	0	0	2.23956e-05	7.65006e-06	3.96238e-05	7.14761e-06	3.199e-05	7.08687e-06	0	2.19959e-05	2.51688e-05	0	0	0	0	0	0	6.97924e-06
k__Bacteria;p__Proteobacteria;c__Alphaproteobacteria;o__Rhizobiales;f__Brucellaceae	0	6.24742e-06	0	0	5.76435e-06	0	0	0	0	0	0	0	0	0	4.19481e-06	0	0	0	1.06688e-05	0	0	6.97924e-06
k__Bacteria;p__Proteobacteria;c__Alphaproteobacteria;o__Rhizobiales;f__Hyphomicrobiaceae	4.70943e-05	6.24742e-06	5.19636e-05	0	0	0	7.46519e-05	3.06002e-05	7.26437e-05	9.29189e-05	0.000119963	2.12606e-05	7.20438e-05	6.59877e-05	8.80909e-05	0	0	0	0	0	0	4.88547e-05
k__Bacteria;p__Proteobacteria;c__Alphaproteobacteria;o__Rhizobiales;f__Methylobacteriaceae	3.92452e-05	0	2.79804e-05	0	0	0	5.97215e-05	1.53001e-05	2.64159e-05	4.28856e-05	3.99875e-05	2.83475e-05	9.1692e-05	2.19959e-05	4.61429e-05	0	0	0	0	0	0	4.88547e-05
k__Bacteria;p__Proteobacteria;c__Alphaproteobacteria;o__Rhizobiales;f__Methylocystaceae	0	0	0	0	0	0	1.49304e-05	1.53001e-05	1.98119e-05	2.14428e-05	7.9975e-06	0	6.54943e-06	1.46639e-05	4.19481e-06	0	0	0	0	0	0	6.97924e-06
k__Bacteria;p__Proteobacteria;c__Alphaproteobacteria;o__Rhizobiales;f__Phyllobacteriaceae	3.92452e-05	0	5.59608e-05	0	1.15287e-05	0	5.22564e-05	2.29502e-05	3.30199e-05	6.43284e-05	6.398e-05	7.08687e-06	5.89449e-05	8.06517e-05	5.45325e-05	1.4753e-05	5.5237e-06	0	0	6.18911e-06	0	2.7917e-05
k__Bacteria;p__Proteobacteria;c__Alphaproteobacteria;o__Rhizobiales;f__Rhizobiaceae	7.84905e-05	0	3.9972e-05	4.57364e-06	5.76435e-06	5.50379e-06	0.00020156	0.000183601	9.90596e-05	4.28856e-05	0.000111965	3.54344e-05	0.000183384	0.000102648	0.000201351	0	0	0	5.33439e-06	0	0	8.37509e-05
k__Bacteria;p__Proteobacteria;c__Alphaproteobacteria;o__Rhodobacterales;f__Rhodobacteraceae	0	0	0	0	0	0	0	7.65006e-06	0	0	0	0	0	0	0	7.37648e-06	0	0	0	0	0	0
k__Bacteria;p__Proteobacteria;c__Alphaproteobacteria;o__Rhodospirillales;f__Acetobacteraceae	0	0.000231155	0	6.4031e-05	3.45861e-05	2.75189e-05	0	0	0	7.14761e-06	0	7.08687e-06	6.54943e-06	0	8.38961e-06	0.000169659	1.10474e-05	6.52061e-05	8.00158e-05	6.18911e-06	3.50877e-05	0
k__Bacteria;p__Proteobacteria;c__Alphaproteobacteria;o__Rickettsiales;f__	0.000219773	4.99794e-05	4.39692e-05	8.68993e-05	1.72931e-05	0.000809057	0.000104513	0.000107101	2.64159e-05	7.86237e-05	0.000175945	4.96081e-05	5.23955e-05	4.39918e-05	9.64806e-05	0.0001254	0.00112684	5.43384e-06	0.000117356	0.000105215	0	2.09377e-05
k__Bacteria;p__Proteobacteria;c__Alphaproteobacteria;o__Rickettsiales;f__mitochondria	7.84905e-06	0	0	0	0	0	0	7.65006e-06	6.60397e-06	0	2.39925e-05	0	0	7.33197e-06	0	0	0	0	0	0	0	6.97924e-06
k__Bacteria;p__Proteobacteria;c__Alphaproteobacteria;o__Sphingomonadales;f__Sphingomonadaceae	0	0	0	0	0	0	0	0	1.32079e-05	0	7.9975e-06	7.08687e-06	0	0	0	0	0	0	0	0	0	0
k__Bacteria;p__Proteobacteria;c__Betaproteobacteria;o__Burkholderiales;f__Alcaligenaceae	0.00199366	0.00156186	0.00378935	0.00790326	0.00125086	0.0023226	0.00621104	0.00198901	0.00486052	0.00165824	0.00211134	0.00581832	0.00408685	0.00462647	0.00271404	0.00281782	0.0019112	0.00266801	0.00379275	0.000340401	0.0145175	0.00503203
k__Bacteria;p__Proteobacteria;c__Betaproteobacteria;o__Burkholderiales;f__Burkholderiaceae	0	6.24742e-06	0	0	0	0	0	0	0	0	0	0	0	0	0	0	0	0	0	0	0	0
k__Bacteria;p__Proteobacteria;c__Betaproteobacteria;o__Burkholderiales;f__Comamonadaceae	0	0	0	4.57364e-06	0	0	0	0	0	0	0	0	6.54943e-06	0	0	7.37648e-06	0	5.43384e-06	5.33439e-06	0	0	0
k__Bacteria;p__Proteobacteria;c__Betaproteobacteria;o__Tremblayales;f__	0	0	7.9944e-06	0	5.76435e-06	0	7.46519e-06	0	0	0	0	7.08687e-06	0	0	0	7.37648e-06	0	0	0	0	0	6.97924e-06
k__Bacteria;p__Proteobacteria;c__Deltaproteobacteria;o__Bdellovibrionales;f__Bdellovibrionaceae	0	0	3.9972e-06	0	0	0	0	0	0	0	0	0	0	0	0	0	0	0	0	0	0	0
k__Bacteria;p__Proteobacteria;c__Deltaproteobacteria;o__Desulfovibrionales;f__Desulfovibrionaceae	0.00707984	0.00223658	0.0109363	0.000676899	0.00153332	0.000732004	0.00759957	0.000795606	0.00543507	0.00466739	0.0057822	0.00691679	0.00525919	0.0080505	0.00411511	0.00262603	0.0023531	0.00139106	0.00256584	0.000228997	0.00644737	0.00256836
k__Bacteria;p__Proteobacteria;c__Deltaproteobacteria;o__GMD14H09;f__	0	0	0	0	0	0	0	0	0	0	0	0	0	0	0	0	0	0	5.33439e-06	6.18911e-06	0	0
k__Bacteria;p__Proteobacteria;c__Epsilonproteobacteria;o__Campylobacterales;f__Campylobacteraceae	0.000910489	0.000287381	7.59468e-05	0.000731783	0.000541849	0.000308212	1.49304e-05	0.000244802	0.000165099	7.14761e-06	0.000183943	8.50425e-05	6.54943e-06	0.00112179	0.000239104	0.000449965	0.00106607	0.00110307	1.06688e-05	0.000371347	0.000157895	1.39585e-05
k__Bacteria;p__Proteobacteria;c__Epsilonproteobacteria;o__Campylobacterales;f__Helicobacteraceae	4.70943e-05	1.87423e-05	4.39692e-05	3.65892e-05	1.15287e-05	4.95341e-05	5.22564e-05	2.29502e-05	1.98119e-05	1.42952e-05	4.7985e-05	4.25212e-05	2.61977e-05	1.46639e-05	2.0974e-05	0.0001254	3.86659e-05	0.000108677	8.00158e-05	6.18911e-06	3.50877e-05	3.48962e-05
k__Bacteria;p__Proteobacteria;c__Gammaproteobacteria;o__Aeromonadales;f__Succinivibrionaceae	7.84905e-06	0.0977284	0.000219846	0.079618	0.00062255	0.00121083	5.97215e-05	3.06002e-05	4.62278e-05	2.85904e-05	7.9975e-06	1.41737e-05	3.27472e-05	0.000124643	1.67792e-05	0.00340793	0.159293	0.0220777	0.0635379	0.00937651	0.167614	7.67717e-05
k__Bacteria;p__Proteobacteria;c__Gammaproteobacteria;o__Alteromonadales;f__	0	6.24742e-06	0	0	0	0	0	0	0	0	0	0	0	0	0	0	0	0	0	0	0	0
k__Bacteria;p__Proteobacteria;c__Gammaproteobacteria;o__Enterobacteriales;f__Enterobacteriaceae	0.00230762	0.00121825	0.000343759	0.00662721	0.00126816	0.00696229	0.00303833	3.06002e-05	5.94358e-05	0.00160106	0.00303905	0.000162998	0.0063333	0.000901832	0.00112001	0.00527418	0.00418697	0.00405364	0.00692403	0.00138636	0.00159649	0.00110272
k__Bacteria;p__Proteobacteria;c__Gammaproteobacteria;o__Pasteurellales;f__Pasteurellaceae	7.84905e-06	3.12371e-05	0	0	0	0	0	0	2.64159e-05	0	0	0	0	0	0	0	0	5.43384e-06	0	0	0	0
k__Bacteria;p__Proteobacteria;c__Gammaproteobacteria;o__Pseudomonadales;f__Moraxellaceae	2.35471e-05	0	7.9944e-06	4.57364e-06	0	0	0	7.65006e-06	0	0	0	0	0	0	0	0	5.5237e-06	0	0	1.23782e-05	8.77193e-06	6.97924e-06
k__Bacteria;p__Proteobacteria;c__Gammaproteobacteria;o__Pseudomonadales;f__Pseudomonadaceae	0	0	0	0	0	5.50379e-06	0	0	0	0	0	0	0	0	0	7.37648e-06	0	5.43384e-06	0	0	0	0
k__Bacteria;p__Proteobacteria;c__Gammaproteobacteria;o__Vibrionales;f__Vibrionaceae	0	0	0	0	0	0	0	0	0	0	0	0	0	0	4.19481e-06	0	0	0	0	0	0	0
k__Bacteria;p__Proteobacteria;c__Gammaproteobacteria;o__Xanthomonadales;f__Xanthomonadaceae	0	0	0	0	0	5.50379e-06	0	0	6.60397e-06	0	0	0	0	0	0	0	0	0	0	0	0	0
k__Bacteria;p__Spirochaetes;c__Spirochaetes;o__Spirochaetales;f__Spirochaetaceae	0.00115381	0.00311122	0.00249425	0.00392419	0.0107563	0.00690175	0.00209772	0.00334307	0.00111607	0.000607546	0.00374283	0.00189928	0.000615647	0.00232423	0.000402701	0.00465456	0.0281156	0.0450193	0.0163766	0.0134366	0.0118246	0.00123533
k__Bacteria;p__Synergistetes;c__Synergistia;o__Synergistales;f__Dethiosulfovibrionaceae	0	1.87423e-05	3.9972e-06	0	0	0	0	0	0	0	0	0	6.54943e-06	0	0	7.37648e-06	5.5237e-06	0	5.33439e-06	1.23782e-05	8.77193e-06	6.97924e-06
k__Bacteria;p__Synergistetes;c__Synergistia;o__Synergistales;f__Synergistaceae	0	0	0	0	0	0	0	0	0	0	0	0	0	0	0	0	0	1.08677e-05	0	0	8.77193e-06	0
k__Bacteria;p__TM7;c__TM7-3;o__CW040;f__F16	0.00016483	6.24742e-06	0.000235835	1.37209e-05	0	5.50379e-06	0.000141839	0.000489604	0.000231139	0.000371675	0.000247923	0.000191346	0.000635295	0.000205295	0.000285247	3.68824e-05	1.65711e-05	5.43384e-06	5.33439e-06	6.18911e-06	0	0.000474589
k__Bacteria;p__Tenericutes;c__Mollicutes;o__Anaeroplasmatales;f__Anaeroplasmataceae	0.0012323	0.0104519	0.00106725	0.00938969	0.00519368	0.00481582	0.00188869	0.000359553	0.000752853	0.000586104	0.00102368	0.000977988	0.00289485	0.000821181	0.000989974	0.00418246	0.00752328	0.00913428	0.028667	0.00685135	0.0156754	0.00123533
k__Bacteria;p__Tenericutes;c__Mollicutes;o__Mycoplasmatales;f__Mycoplasmataceae	0	0	0	9.14729e-06	0	0	0	0	0	1.42952e-05	0	0	6.54943e-06	0	0	5.16354e-05	5.5237e-06	3.80369e-05	1.60032e-05	1.85673e-05	3.50877e-05	6.97924e-06
k__Bacteria;p__Tenericutes;c__Mollicutes;o__RF39;f__	0.000973282	0.00204915	0.0009993	0.000411628	0.00173507	0.00204741	0.00147064	0.00247097	0.00242366	0.000950631	0.0022313	0.00100634	0.000537053	0.000843177	0.000679559	0.00222032	0.000817508	0.00134759	0.00333399	0.00182579	0.00077193	0.000788655
k__Bacteria;p__Tenericutes;c__RF3;o__ML615J-28;f__	0.0033123	0.00102458	0.00187069	0.000946744	0.00155061	0.0030491	0.00276959	0.000864456	0.00231799	0.00160821	0.00208735	0.0024804	0.00122474	0.00263218	0.00345233	0.00126875	0.000220948	0.00341788	0.00030406	0.000167106	0.000789474	0.00184252
k__Bacteria;p__Verrucomicrobia;c__Opitutae;o__[Cerasicoccales];f__[Cerasicoccaceae]	0.00016483	0	0.000103927	1.37209e-05	2.88218e-05	0.000231159	5.22564e-05	0	5.28318e-05	1.42952e-05	0.000103968	7.08687e-06	0	0.000285947	1.67792e-05	0	2.76185e-05	0	3.73407e-05	1.85673e-05	2.63158e-05	0
k__Bacteria;p__Verrucomicrobia;c__Verruco-5;o__LD1-PB3;f__	0	0	0	0	0	0	0	0	0	0	0	0	6.54943e-06	0	0	0	0	0	0	0	0	0
k__Bacteria;p__Verrucomicrobia;c__Verruco-5;o__WCHB1-41;f__RFP12	0.00104392	0.000137443	0.004285	3.20155e-05	1.72931e-05	0	0.00435221	0.000397803	0.0041605	0.00172972	0.00201537	0.00413873	0.00313718	0.00667209	0.000650195	8.85178e-05	0.000138093	0.000173883	0.000325398	9.28367e-05	4.38596e-05	0.00159825
k__Bacteria;p__Verrucomicrobia;c__Verrucomicrobiae;o__Verrucomicrobiales;f__Verrucomicrobiaceae	0.0053452	0.0163245	0.00752673	0.0197581	0.0204116	0.0120643	0.00968236	0.00860631	0.0126994	0.0196559	0.0070618	0.0107791	0.00490552	0.0300904	0.00445069	0.00831329	0.00679968	0.00386889	0.00403813	0.00339163	0.00751754	0.00367108
k__Bacteria;p__Verrucomicrobia;c__[Spartobacteria];o__[Chthoniobacterales];f__[Chthoniobacteraceae]	0	0	0	0	0	0	0	0	0	7.14761e-06	0	0	0	7.33197e-06	0	0	0	0	0	0	0	6.97924e-06
k__Bacteria;p__WPS-2;c__;o__;f__	0	0	0	0	0	0	0	0	0	0	7.9975e-06	0	0	0	0	0	0	0	0	0	0	0
